# Supplementary material for: catena-Poly[[[triaqua­[3-(4-carb­oxy­phen­oxy)phthalato-κO 2]manganese(II)]-μ-4,4′-bipyridine-κ2 N:N′] 4,4′-bipyridine monosolvate dihydrate]
Source: Acta Crystallogr Sect E Struct Rep Online. 2013 Jan 23;69(Pt 2):m124. doi: 10.1107/S1600536813000585 (PMC3569212; doi:10.1107/S1600536813000585)
Supplement: Supplementary file 1 [file e-69-0m124-sup1.cif]

##############################################################################
#                                                                            #
# This CIF contains the data in a paper accepted for publication in          #
# Acta Crystallographica Section E. It conforms to the requirements of       #
# Notes for Authors for Acta Crystallographica Section E, and has been       #
# peer reviewed under the auspices of the IUCr Commission on Journals.       #
#                                                                            #
# Full details of the Crystallographic Information File format               #
# are given in the paper "The Crystallographic Information File (CIF):       #
# a New Standard Archive File for Crystallography" by S. R. Hall, F. H.      #
# Allen and I. D. Brown [Acta Cryst. (1991), A47, 655-685].                  #
#                                                                            #
# The current version of the core CIF dictionary is obtainable from          #
# ftp://ftp.iucr.org/pub/cif_core.dic.                                       #
#                                                                            #
# Software is freely available for graphical display of the structure(s)     #
# in this CIF. For information consult the CIF software page                 #
# http://www.iucr.org/resources/cif/software.                                #
#                                                                            #
# This file may be used for bona fide research purposes within the           #
# scientific community so long as proper attribution is given to the journal # 
# article from which it was obtained.                                        #
#                                                                            #
##############################################################################
data_global
_audit_creation_method     'SHELXL97'
_journal_data_validation_number     ?
_journal_date_recd_electronic     2012-11-15
_journal_date_accepted     2013-01-07
_journal_name_full     'Acta Crystallographica, Section E'
_journal_year     2013
_journal_volume     69
_journal_issue      2
_journal_page_first     m124
_journal_page_last     m124
_journal_paper_category     QM
_journal_paper_doi     10.1107/S1600536813000585
_journal_coeditor_code     WM2704
_publ_contact_author_name     ' Wei Sun'
_publ_contact_author_address
;
Department of Chemistry,
University of Science and Technology Beijing,
Beijing 100083, People's Republic of China
;
_publ_contact_author_email     '760064489@qq.com'
_publ_contact_author_Phone     ?
_publ_section_title
;\
<i>catena</i>-Poly[[[triaqua[3-(4-carboxyphenoxy)phthalato-\k<i>O</i>^2^]\
manganese(II)]-\m-4,4'-bipyridine-\k^2^<i>N</i>:<i>N</i>'] 4,4'-bipyridine
monosolvate dihydrate]
;
loop_
    _publ_author_name
    _publ_author_address
    'Wei Sun'
;
Department of Chemistry
University of Science and Technology Beijing
Beijing 100083
People's Republic of China
;
_iucr_refine_instructions_details
;
TITL qq in P-1
CELL  0.71069  10.7650  11.8830  14.5740  110.275   95.028   94.970
ZERR     2.00   0.0010   0.0020   0.0010    0.003    0.001    0.001
LATT   1
SFAC  C    H    N    O    MN
UNIT  70   68   8    24   2
MERG   2
OMIT     0.00  52.00
OMIT    -4   1   0
OMIT    -3  -4   1
OMIT     0   3   3
OMIT    -4  -5   1
OMIT     5  -2   6
OMIT     2  -5  12
OMIT    -6   2   1
OMIT    -2  -7   8
DFIX  1.39 0.01 H12A H12B
DFIX  0.85 0.01 H12A O12 H12B O12
DFIX  1.39 0.01 H11B H11A
DFIX  0.85 0.01 H11B O11 H11A O11
DFIX  1.39 0.01 H8B h8A
DFIX  0.85 0.01 H8B O8 H8A O8
DFIX  1.39 0.01 H9B H9A
DFIX  0.85 0.01 H9B O9 H9A O9
DFIX  1.39 0.01 H10B H10A
DFIX  0.85 0.01 H10B O10 H10A O10
delu 0.001 Mn1 O9 Mn1 O8
eqiv $1 x-1, y, z
Htab O7 N4_$1
eqiv $2 x, y+1, z
htab  O8 N3_$2
Htab  O8  O3
Htab O9 O2
eqiv $3 -x, -y+1, -z
Htab O9 O2_$3
eqiv $4 -x, -y+1, -z+1
Htab  O10 O11_$4
eqiv $5  -x, -y+1, -z
Htab O10 O1_$5
HTab  O11  O12
eqiv $6 -x, -y, -z+1
Htab  O11 O6_$6
eqiv $7  -x+1, -y+1, -z+1
Htab O12 O3_$7
FMAP   2
PLAN    5
SIZE     0.10   0.14   0.18
ACTA
BOND   $H
L.S.  4
TEMP    20.00
WGHT    0.052000    0.274600
FVAR       0.50326
C1    1    0.220639    0.382132    0.093940    11.00000    0.03564    0.04596 =
         0.02995    0.01835    0.01194    0.00996
C2    1    0.219242    0.321506    0.169760    11.00000    0.02658    0.03982 =
         0.02858    0.01510    0.00565    0.00612
C3    1    0.304398    0.239785    0.169076    11.00000    0.03534    0.05140 =
         0.04103    0.01983    0.01259    0.01618
AFIX  43
H3    2    0.359416    0.223041    0.121655    11.00000   -1.20000
AFIX   0
C4    1    0.309181    0.182931    0.237139    11.00000    0.04710    0.05598 =
         0.05894    0.03125    0.01189    0.02364
AFIX  43
H4    2    0.365420    0.127102    0.234694    11.00000   -1.20000
AFIX   0
C5    1    0.228984    0.210114    0.309320    11.00000    0.04682    0.05697 =
         0.04851    0.03538    0.00608    0.01103
AFIX  43
H5    2    0.231833    0.173597    0.356396    11.00000   -1.20000
AFIX   0
C6    1    0.145588    0.291307    0.310482    11.00000    0.02766    0.04407 =
         0.03028    0.01783    0.00400   -0.00059
C7    1    0.136736    0.347625    0.241579    11.00000    0.02319    0.03530 =
         0.02579    0.01198    0.00285    0.00180
C8    1    0.046323    0.441432    0.253512    11.00000    0.03169    0.03672 =
         0.02301    0.01206    0.00895    0.00574
C9    1   -0.036487    0.263507    0.387747    11.00000    0.03084    0.04353 =
         0.02887    0.02042    0.00433    0.00100
C10   1   -0.103015    0.313003    0.466159    11.00000    0.04528    0.04540 =
         0.03456    0.00819    0.01102   -0.00455
AFIX  43
H10   2   -0.069251    0.383916    0.517545    11.00000   -1.20000
AFIX   0
C11   1   -0.219705    0.256301    0.467426    11.00000    0.04420    0.04775 =
         0.04375    0.01368    0.02024    0.00290
AFIX  43
H11   2   -0.264871    0.289792    0.519771    11.00000   -1.20000
AFIX   0
C12   1   -0.270719    0.149972    0.391708    11.00000    0.03397    0.04030 =
         0.04006    0.02149    0.00582    0.00377
C13   1   -0.199441    0.098885    0.316691    11.00000    0.03830    0.03934 =
         0.03522    0.01067    0.00117   -0.00056
AFIX  43
H13   2   -0.230950    0.025481    0.267293    11.00000   -1.20000
AFIX   0
C14   1   -0.082091    0.154882    0.313692    11.00000    0.03831    0.04735 =
         0.03080    0.01236    0.00955    0.00422
AFIX  43
H14   2   -0.035175    0.119957    0.262863    11.00000   -1.20000
AFIX   0
C15   1   -0.400054    0.092001    0.388047    11.00000    0.03490    0.04484 =
         0.05288    0.02771    0.00656    0.00516
C16   1   -0.271392    0.521482    0.391152    11.00000    0.02779    0.06361 =
         0.03471    0.01698    0.00816   -0.00142
AFIX  43
H16   2   -0.183987    0.532683    0.400677    11.00000   -1.20000
AFIX   0
C17   1   -0.334251    0.518944    0.469528    11.00000    0.03025    0.06485 =
         0.02552    0.01404    0.00546   -0.00173
AFIX  43
H17   2   -0.288863    0.527804    0.529444    11.00000   -1.20000
AFIX   0
C18   1   -0.464569    0.503248    0.459029    11.00000    0.02989    0.03551 =
         0.02664    0.01027    0.00837    0.00166
C19   1   -0.524469    0.491847    0.367108    11.00000    0.02739    0.07471 =
         0.03620    0.02776    0.00836    0.00589
AFIX  43
H19   2   -0.611783    0.482210    0.355770    11.00000   -1.20000
AFIX   0
C20   1   -0.454833    0.494790    0.292813    11.00000    0.03441    0.06629 =
         0.03010    0.02321    0.00741    0.00615
AFIX  43
H20   2   -0.497706    0.486579    0.232156    11.00000   -1.20000
AFIX   0
C21   1   -0.337405    0.221926    0.153538    11.00000    0.04467    0.03813 =
         0.03564    0.01607   -0.00469   -0.00105
AFIX  43
H21   2   -0.294457    0.248633    0.216947    11.00000   -1.20000
AFIX   0
C22   1   -0.401248    0.106540    0.116315    11.00000    0.04358    0.03366 =
         0.03880    0.01856   -0.00072    0.00227
AFIX  43
H22   2   -0.401832    0.058484    0.154899    11.00000   -1.20000
AFIX   0
C23   1   -0.464530    0.062160    0.021454    11.00000    0.02448    0.03245 =
         0.03494    0.01290    0.00713    0.00492
C24   1   -0.460543    0.140409   -0.030568    11.00000    0.05123    0.04318 =
         0.03313    0.01854   -0.00461   -0.00783
AFIX  43
H24   2   -0.501065    0.115335   -0.094667    11.00000   -1.20000
AFIX   0
C25   1   -0.396229    0.255751    0.013024    11.00000    0.05101    0.04247 =
         0.03956    0.02343   -0.00202   -0.00717
AFIX  43
H25   2   -0.396624    0.306927   -0.022910    11.00000   -1.20000
AFIX   0
C26   1   -0.132151   -0.145071    0.109791    11.00000    0.07845    0.04896 =
         0.05377    0.01441    0.02236   -0.00037
AFIX  43
H26   2   -0.211286   -0.166816    0.123971    11.00000   -1.20000
AFIX   0
C27   1   -0.123625   -0.072409    0.053691    11.00000    0.05950    0.05076 =
         0.05290    0.01806    0.01385    0.00889
AFIX  43
H27   2   -0.195420   -0.046240    0.031619    11.00000   -1.20000
AFIX   0
C28   1   -0.007202   -0.038811    0.030556    11.00000    0.05461    0.04080 =
         0.03978    0.01190    0.00865    0.00573
C29   1    0.093682   -0.082002    0.066579    11.00000    0.05952    0.09133 =
         0.09946    0.06238    0.01026    0.00879
AFIX  43
H29   2    0.174016   -0.062731    0.053163    11.00000   -1.20000
AFIX   0
C30   1    0.075991   -0.153653    0.122414    11.00000    0.07998    0.09118 =
         0.09853    0.06227    0.00211    0.01180
AFIX  43
H30   2    0.145952   -0.181096    0.145852    11.00000   -1.20000
AFIX   0
C31   1    0.267371    0.134757    0.545066    11.00000    0.03905    0.04983 =
         0.05450    0.01804    0.00111   -0.00249
AFIX  43
H31   2    0.316971    0.203070    0.589662    11.00000   -1.20000
AFIX   0
C32   1    0.143352    0.114004    0.558696    11.00000    0.04040    0.04715 =
         0.04704    0.00616    0.00873    0.00334
AFIX  43
H32   2    0.111133    0.167845    0.611442    11.00000   -1.20000
AFIX   0
C33   1    0.066977    0.013031    0.493825    11.00000    0.03227    0.03822 =
         0.03590    0.01624    0.00363    0.00614
C34   1    0.122197   -0.062249    0.416636    11.00000    0.04126    0.04723 =
         0.04550    0.00747    0.00850    0.00339
AFIX  43
H34   2    0.075083   -0.130985    0.370440    11.00000   -1.20000
AFIX   0
C35   1    0.246789   -0.034899    0.408664    11.00000    0.04517    0.05598 =
         0.05311    0.01840    0.02012    0.01419
AFIX  43
H35   2    0.281942   -0.086898    0.356705    11.00000   -1.20000
AFIX   0
N1    3   -0.333671    0.297509    0.103841    11.00000    0.03280    0.03375 =
         0.03634    0.01496    0.00548    0.00096
N2    3   -0.329310    0.508757    0.302905    11.00000    0.03123    0.03726 =
         0.02990    0.01309    0.01084    0.00296
N3    3   -0.035275   -0.185449    0.144428    11.00000    0.09759    0.04752 =
         0.05481    0.02245    0.01026    0.00077
N4    3    0.319004    0.061858    0.471394    11.00000    0.03402    0.05302 =
         0.05557    0.03150    0.00796    0.00651
O1    4    0.319513    0.386045    0.056492    11.00000    0.04522    0.11132 =
         0.06654    0.06372    0.03016    0.02903
O2    4    0.124026    0.425156    0.075023    11.00000    0.03937    0.08059 =
         0.05589    0.04900    0.01847    0.02302
O3    4    0.092987    0.549638    0.293715    11.00000    0.04332    0.03582 =
         0.05399    0.00390    0.00004    0.00227
O4    4   -0.068257    0.403451    0.226638    11.00000    0.02531    0.04148 =
         0.04483    0.02322    0.00761    0.00578
O5    4    0.076111    0.330026    0.390476    11.00000    0.03609    0.05319 =
         0.02746    0.01585    0.00767   -0.00537
O6    4   -0.450767    0.005002    0.317964    11.00000    0.04510    0.05301 =
         0.06701    0.01909    0.00107   -0.00943
O7    4   -0.453686    0.145051    0.465993    11.00000    0.03712    0.06877 =
         0.06957    0.02119    0.01914   -0.00071
AFIX   3
H7A   2   -0.535850    0.107300    0.462001    11.00000   -1.50000
AFIX   0
O8    4   -0.095455    0.657525    0.245225    11.00000    0.04613    0.03183 =
         0.05123    0.01593    0.00800    0.00247
AFIX   3
H8B   2   -0.077318    0.696014    0.203931    11.00000   -1.50000
H8A   2   -0.019318    0.639114    0.271230    11.00000   -1.50000
AFIX   0
O9    4   -0.132894    0.438337    0.035925    11.00000    0.03742    0.05111 =
         0.03892    0.02376    0.01650    0.01065
AFIX   3
H9A   2   -0.049554    0.419248    0.045446    11.00000   -1.50000
0.488616    0.002488    11.00000   -1.50000
AFIX   0
O10   4   -0.349521    0.573360    0.108687    11.00000    0.05091    0.06263 =
         0.04468    0.03355    0.02108    0.02620
AFIX   3
H10A  2   -0.399190    0.637129    0.145669    11.00000   -1.50000
H10B  2   -0.334877    0.584458    0.058069    11.00000   -1.50000
AFIX   0
O11   4    0.479939    0.251254    0.774468    11.00000    0.06695    0.06175 =
         0.08186    0.01430    0.02488    0.01845
AFIX   3
H11B  2    0.559052    0.270964    0.768775    11.00000   -1.50000
H11A  2    0.459858    0.175715    0.748700    11.00000   -1.50000
AFIX   0
O12   4    0.736512    0.324079    0.781751    11.00000    0.08558    0.06855 =
         0.12028    0.01574    0.02031   -0.01705
AFIX   3
H12A  2    0.747415    0.357094    0.739193    11.00000   -1.50000
H12B  2    0.751805    0.376660    0.839361    11.00000   -1.50000
AFIX   0
MN1   5   -0.218321    0.485417    0.172224    11.00000    0.02764    0.03049 =
         0.02831    0.01315    0.00966    0.00391
HKLF 4
REM  qq in P-1
REM R1 =  0.0335 for   5695 Fo > 4sig(Fo)  and  0.0406 for all   6673 data
REM    469 parameters refined using     18 restraints
END
WGHT      0.0519      0.2765
REM Highest difference peak  0.250,  deepest hole -0.281,  1-sigma level  0.045
Q1    1   0.6817  0.3013  0.6906  11.00000  0.05    0.25
Q2    1   0.2257  0.3528  0.1391  11.00000  0.05    0.24
Q3    1  -0.2817  0.5181  0.2475  11.00000  0.05    0.23
Q4    1  -0.5000  0.5000  0.5000  10.50000  0.05    0.22
Q5    1   0.1096  0.2932  0.2533  11.00000  0.05    0.21
;
data_I
_audit_creation_method     SHELXL-97
_chemical_name_systematic
;
<i>catena</i>-Poly[[[triaqua[3-(4-carboxyphenoxy)phthalato-
\k<i>O</i>^2^]manganese(II)]-\m-4,4'-bipyridine-\k^2^<i>N</i>:<i>N</i>']
4,4'-bipyridine monosolvate dihydrate]
;
_chemical_name_common     ?
_chemical_formula_moiety     'C25 H22 Mn N2 O10, C10 H8 N2, 2(H2 O)'
_chemical_formula_sum     'C35 H34 Mn N4 O12'
_chemical_formula_iupac
                        '[Mn (C15 H8 O7) (C10 H8 N2) (H2 O)3], C10 H8 N2, 2H2 O'
_chemical_formula_weight     757.60
_chemical_melting_point     ?
_symmetry_cell_setting     triclinic
_symmetry_space_group_name_H-M     'P -1'
_symmetry_space_group_name_Hall     '-P 1'
loop_
    _symmetry_equiv_pos_as_xyz
    'x, y, z'
    '-x, -y, -z'
_cell_length_a     10.7650(10)
_cell_length_b     11.883(2)
_cell_length_c     14.5740(10)
_cell_angle_alpha     110.275(3)
_cell_angle_beta     95.0280(10)
_cell_angle_gamma     94.9700(10)
_cell_volume     1728.4(4)
_cell_formula_units_Z     2
_cell_measurement_reflns_used     4836
_cell_measurement_theta_min     2.75
_cell_measurement_theta_max     27.30
_cell_measurement_temperature     293(2)
_exptl_crystal_description     block
_exptl_crystal_colour     'pale yellow'
_exptl_crystal_size_max     0.18
_exptl_crystal_size_mid     0.14
_exptl_crystal_size_min     0.10
_exptl_crystal_density_diffrn     1.456
_exptl_crystal_density_meas     ?
_exptl_crystal_density_method     'not measured'
_exptl_crystal_F_000     786
_exptl_absorpt_coefficient_mu     0.453
_exptl_absorpt_correction_type     multi-scan
_exptl_absorpt_process_details     '(<i>SADABS</i>; Bruker, 2004)'
_exptl_absorpt_correction_T_min     0.9230
_exptl_absorpt_correction_T_max     0.9561
_exptl_special_details
;
;
_diffrn_ambient_temperature     293(2)
_diffrn_radiation_type     MoK\a
_diffrn_radiation_wavelength     0.71069
_diffrn_radiation_source     'fine-focus sealed tube'
_diffrn_radiation_monochromator     graphite
_diffrn_measurement_device_type     'Bruker APEXII CCD area-detector'
_diffrn_measurement_method     '\f and \w scans'
_diffrn_detector_area_resol_mean     ?
_diffrn_reflns_number     9338
_diffrn_reflns_av_R_equivalents     0.0161
_diffrn_reflns_av_sigmaI/netI     0.0316
_diffrn_reflns_theta_min     1.84
_diffrn_reflns_theta_max     26.00
_diffrn_reflns_theta_full     26.00
_diffrn_measured_fraction_theta_max     0.982
_diffrn_measured_fraction_theta_full     0.982
_diffrn_reflns_limit_h_min     -13
_diffrn_reflns_limit_h_max     13
_diffrn_reflns_limit_k_min     -14
_diffrn_reflns_limit_k_max     11
_diffrn_reflns_limit_l_min     -17
_diffrn_reflns_limit_l_max     17
_diffrn_standards_number     0
_diffrn_standards_interval_count     .
_diffrn_standards_interval_time     .
_diffrn_standards_decay_%     ?
_refine_special_details
;
Refinement of <i>F</i>^2^ against ALL reflections. The weighted <i>R</i>-factor
<i>wR</i> and goodness of fit <i>S</i> are based on <i>F</i>^2^, conventional
<i>R</i>-factors <i>R</i> are based on <i>F</i>, with <i>F</i> set to zero for
negative <i>F</i>^2^. The threshold expression of <i>F</i>^2^ >
\s(<i>F</i>^2^) is used only for calculating <i>R</i>-factors(gt) <i>etc</i>.
and is not relevant to the choice of reflections for refinement.
<i>R</i>-factors based on <i>F</i>^2^ are statistically about twice as large
as those based on <i>F</i>, and <i>R</i>- factors based on ALL data will be
even larger.
;
_reflns_number_total     6673
_reflns_number_gt     5695
_reflns_threshold_expression     I>2sigma(I)
_refine_ls_structure_factor_coef     Fsqd
_refine_ls_matrix_type     full
_refine_ls_R_factor_all     0.0405
_refine_ls_R_factor_gt     0.0335
_refine_ls_wR_factor_gt     0.0913
_refine_ls_wR_factor_ref     0.0953
_refine_ls_goodness_of_fit_ref     1.068
_refine_ls_restrained_S_all     1.128
_refine_ls_number_reflns     6673
_refine_ls_number_parameters     469
_refine_ls_number_restraints     18
_refine_ls_hydrogen_treatment     constr
_refine_ls_weighting_scheme     calc
_refine_ls_weighting_details
         'calc w=1/[\s^2^(Fo^2^)+(0.0504P)^2^+0.3087P] where P=(Fo^2^+2Fc^2^)/3'
_atom_sites_solution_hydrogens     geom
_atom_sites_solution_primary     direct
_atom_sites_solution_secondary     difmap
_refine_ls_shift/su_max     0.001
_refine_ls_shift/su_mean     0.000
_refine_diff_density_max     0.250
_refine_diff_density_min     -0.281
_refine_ls_extinction_method     none
_refine_ls_extinction_coef     ?
loop_
    _atom_type_symbol
    _atom_type_description
    _atom_type_scat_dispersion_real
    _atom_type_scat_dispersion_imag
    _atom_type_scat_source
    'C' 'C' 0.0033 0.0016
                         'International Tables Vol C Tables 4.2.6.8 and 6.1.1.4'
    'H' 'H' 0.0000 0.0000
                         'International Tables Vol C Tables 4.2.6.8 and 6.1.1.4'
    'N' 'N' 0.0061 0.0033
                         'International Tables Vol C Tables 4.2.6.8 and 6.1.1.4'
    'O' 'O' 0.0106 0.0060
                         'International Tables Vol C Tables 4.2.6.8 and 6.1.1.4'
    'Mn' 'Mn' 0.3368 0.7283
                         'International Tables Vol C Tables 4.2.6.8 and 6.1.1.4'
_computing_data_collection     'APEX2 (Bruker, 2004)'
_computing_cell_refinement     'SAINT-Plus (Bruker, 2004)'
_computing_data_reduction     'SAINT-Plus (Bruker, 2004)'
_computing_structure_solution     'SHELXS97 (Sheldrick, 2008)'
_computing_structure_refinement     'SHELXL97 (Sheldrick, 2008)'
_computing_molecular_graphics     'XP in SHELXTL (Sheldrick, 2008)'
_computing_publication_material     'SHELXL97 (Sheldrick, 2008)'
loop_
    _atom_site_type_symbol
    _atom_site_label
    _atom_site_fract_x
    _atom_site_fract_y
    _atom_site_fract_z
    _atom_site_U_iso_or_equiv
    _atom_site_adp_type
    _atom_site_calc_flag
    _atom_site_refinement_flags
    _atom_site_occupancy
    _atom_site_symmetry_multiplicity
    _atom_site_disorder_assembly
    _atom_site_disorder_group
    C C1 0.22064(17) 0.38214(17) 0.09394(13) 0.0351(4) Uani d . 1 1 . .
    C C2 0.21923(16) 0.32151(16) 0.16976(12) 0.0306(4) Uani d . 1 1 . .
    C C3 0.30439(18) 0.23977(18) 0.16908(14) 0.0405(4) Uani d . 1 1 . .
    H H3 0.3594 0.2230 0.1217 0.049 Uiso calc R 1 1 . .
    C C4 0.3092(2) 0.1829(2) 0.23714(17) 0.0497(5) Uani d . 1 1 . .
    H H4 0.3654 0.1271 0.2347 0.060 Uiso calc R 1 1 . .
    C C5 0.2290(2) 0.2101(2) 0.30932(16) 0.0460(5) Uani d . 1 1 . .
    H H5 0.2319 0.1736 0.3564 0.055 Uiso calc R 1 1 . .
    C C6 0.14559(16) 0.29131(17) 0.31048(13) 0.0331(4) Uani d . 1 1 . .
    C C7 0.13674(15) 0.34762(15) 0.24158(12) 0.0279(3) Uani d . 1 1 . .
    C C8 0.04632(16) 0.44143(16) 0.25351(12) 0.0297(4) Uani d . 1 1 . .
    C C9 -0.03649(17) 0.26350(17) 0.38774(12) 0.0326(4) Uani d . 1 1 . .
    C C10 -0.10301(19) 0.31301(19) 0.46616(14) 0.0436(5) Uani d . 1 1 . .
    H H10 -0.0692 0.3839 0.5175 0.052 Uiso calc R 1 1 . .
    C C11 -0.2197(2) 0.25630(19) 0.46742(15) 0.0452(5) Uani d . 1 1 . .
    H H11 -0.2649 0.2898 0.5198 0.054 Uiso calc R 1 1 . .
    C C12 -0.27071(17) 0.14997(17) 0.39170(14) 0.0362(4) Uani d . 1 1 . .
    C C13 -0.19944(18) 0.09888(18) 0.31669(14) 0.0389(4) Uani d . 1 1 . .
    H H13 -0.2310 0.0255 0.2673 0.047 Uiso calc R 1 1 . .
    C C14 -0.08209(18) 0.15488(18) 0.31369(13) 0.0390(4) Uani d . 1 1 . .
    H H14 -0.0352 0.1200 0.2629 0.047 Uiso calc R 1 1 . .
    C C15 -0.40006(18) 0.09199(19) 0.38805(16) 0.0414(5) Uani d . 1 1 . .
    C C16 -0.27139(18) 0.5215(2) 0.39115(14) 0.0424(5) Uani d . 1 1 . .
    H H16 -0.1840 0.5327 0.4007 0.051 Uiso calc R 1 1 . .
    C C17 -0.33425(18) 0.5189(2) 0.46953(13) 0.0411(5) Uani d . 1 1 . .
    H H17 -0.2889 0.5278 0.5294 0.049 Uiso calc R 1 1 . .
    C C18 -0.46457(16) 0.50325(16) 0.45902(12) 0.0308(4) Uani d . 1 1 . .
    C C19 -0.52447(18) 0.4919(2) 0.36711(14) 0.0437(5) Uani d . 1 1 . .
    H H19 -0.6118 0.4822 0.3558 0.052 Uiso calc R 1 1 . .
    C C20 -0.45483(18) 0.4948(2) 0.29281(14) 0.0418(5) Uani d . 1 1 . .
    H H20 -0.4977 0.4866 0.2322 0.050 Uiso calc R 1 1 . .
    C C21 -0.33741(19) 0.22192(17) 0.15354(14) 0.0397(4) Uani d . 1 1 . .
    H H21 -0.2945 0.2486 0.2170 0.048 Uiso calc R 1 1 . .
    C C22 -0.40125(18) 0.10654(17) 0.11631(14) 0.0377(4) Uani d . 1 1 . .
    H H22 -0.4018 0.0585 0.1549 0.045 Uiso calc R 1 1 . .
    C C23 -0.46453(16) 0.06216(15) 0.02145(13) 0.0301(4) Uani d . 1 1 . .
    C C24 -0.4605(2) 0.14042(18) -0.03056(14) 0.0427(5) Uani d . 1 1 . .
    H H24 -0.5011 0.1153 -0.0947 0.051 Uiso calc R 1 1 . .
    C C25 -0.3962(2) 0.25575(18) 0.01303(14) 0.0433(5) Uani d . 1 1 . .
    H H25 -0.3966 0.3069 -0.0229 0.052 Uiso calc R 1 1 . .
    C C26 -0.1322(3) -0.1451(2) 0.10978(18) 0.0611(6) Uani d . 1 1 . .
    H H26 -0.2113 -0.1668 0.1239 0.073 Uiso calc R 1 1 . .
    C C27 -0.1236(2) -0.0724(2) 0.05370(17) 0.0540(5) Uani d . 1 1 . .
    H H27 -0.1954 -0.0462 0.0316 0.065 Uiso calc R 1 1 . .
    C C28 -0.0072(2) -0.03880(19) 0.03055(15) 0.0456(5) Uani d . 1 1 . .
    C C29 0.0937(3) -0.0820(3) 0.0666(2) 0.0759(8) Uani d . 1 1 . .
    H H29 0.1740 -0.0628 0.0531 0.091 Uiso calc R 1 1 . .
    C C30 0.0760(3) -0.1537(3) 0.1224(2) 0.0828(9) Uani d . 1 1 . .
    H H30 0.1459 -0.1811 0.1459 0.099 Uiso calc R 1 1 . .
    C C31 0.2674(2) 0.1347(2) 0.54507(17) 0.0488(5) Uani d . 1 1 . .
    H H31 0.3170 0.2031 0.5897 0.059 Uiso calc R 1 1 . .
    C C32 0.1434(2) 0.1140(2) 0.55870(16) 0.0476(5) Uani d . 1 1 . .
    H H32 0.1111 0.1678 0.6114 0.057 Uiso calc R 1 1 . .
    C C33 0.06698(17) 0.01304(17) 0.49382(13) 0.0346(4) Uani d . 1 1 . .
    C C34 0.1222(2) -0.0622(2) 0.41663(16) 0.0470(5) Uani d . 1 1 . .
    H H34 0.0751 -0.1310 0.3704 0.056 Uiso calc R 1 1 . .
    C C35 0.2468(2) -0.0349(2) 0.40867(17) 0.0503(5) Uani d . 1 1 . .
    H H35 0.2820 -0.0869 0.3567 0.060 Uiso calc R 1 1 . .
    N N1 -0.33367(14) 0.29750(13) 0.10383(11) 0.0338(3) Uani d . 1 1 . .
    N N2 -0.32931(14) 0.50875(13) 0.30290(10) 0.0322(3) Uani d . 1 1 . .
    N N3 -0.0353(3) -0.18546(18) 0.14443(15) 0.0660(6) Uani d . 1 1 . .
    N N4 0.31901(15) 0.06186(16) 0.47140(13) 0.0441(4) Uani d . 1 1 . .
    O O1 0.31950(14) 0.38603(18) 0.05648(12) 0.0632(5) Uani d . 1 1 . .
    O O2 0.12403(13) 0.42516(15) 0.07502(11) 0.0503(4) Uani d . 1 1 . .
    O O3 0.09298(13) 0.54964(12) 0.29372(11) 0.0482(4) Uani d . 1 1 . .
    O O4 -0.06826(11) 0.40345(11) 0.22663(9) 0.0348(3) Uani d . 1 1 . .
    O O5 0.07611(12) 0.33003(12) 0.39048(9) 0.0390(3) Uani d . 1 1 . .
    O O6 -0.45077(14) 0.00500(14) 0.31796(12) 0.0570(4) Uani d . 1 1 . .
    O O7 -0.45369(14) 0.14505(15) 0.46598(12) 0.0591(4) Uani d . 1 1 . .
    H H7A -0.5359 0.1073 0.4620 0.089 Uiso d R 1 1 . .
    O O8 -0.09546(13) 0.65753(11) 0.24523(10) 0.0428(3) Uani d DU 1 1 . .
    H H8B -0.0773 0.6960 0.2039 0.064 Uiso d RD 1 1 . .
    H H8A -0.0193 0.6391 0.2712 0.064 Uiso d RD 1 1 . .
    O O9 -0.13290(12) 0.43834(12) 0.03593(9) 0.0394(3) Uani d DU 1 1 . .
    H H9A -0.0496 0.4192 0.0454 0.059 Uiso d RD 1 1 . .
    H H9B -0.1268 0.4886 0.0025 0.059 Uiso d RD 1 1 . .
    O O10 -0.34951(13) 0.57337(13) 0.10870(10) 0.0467(4) Uani d D 1 1 . .
    H H10A -0.3992 0.6371 0.1457 0.070 Uiso d RD 1 1 . .
    H H10B -0.3349 0.5845 0.0581 0.070 Uiso d RD 1 1 . .
    O O11 0.47994(18) 0.25126(16) 0.77447(14) 0.0716(5) Uani d D 1 1 . .
    H H11B 0.5591 0.2710 0.7688 0.107 Uiso d RD 1 1 . .
    H H11A 0.4599 0.1757 0.7487 0.107 Uiso d RD 1 1 . .
    O O12 0.7365(2) 0.32408(19) 0.78175(19) 0.0974(7) Uani d D 1 1 . .
    H H12A 0.7474 0.3571 0.7392 0.146 Uiso d RD 1 1 . .
    H H12B 0.7518 0.3767 0.8394 0.146 Uiso d RD 1 1 . .
    Mn Mn1 -0.21832(2) 0.48542(2) 0.172224(18) 0.02771(9) Uani d U 1 1 . .
loop_
    _atom_site_aniso_label
    _atom_site_aniso_U_11
    _atom_site_aniso_U_22
    _atom_site_aniso_U_33
    _atom_site_aniso_U_12
    _atom_site_aniso_U_13
    _atom_site_aniso_U_23
    C1 0.0356(10) 0.0460(11) 0.0300(9) 0.0099(8) 0.0119(7) 0.0183(8)
    C2 0.0266(8) 0.0398(10) 0.0286(8) 0.0061(7) 0.0056(7) 0.0151(7)
    C3 0.0353(10) 0.0514(12) 0.0410(10) 0.0162(9) 0.0126(8) 0.0198(9)
    C4 0.0471(12) 0.0560(13) 0.0590(13) 0.0237(10) 0.0119(10) 0.0313(11)
    C5 0.0468(12) 0.0570(13) 0.0485(11) 0.0110(10) 0.0060(9) 0.0354(10)
    C6 0.0276(9) 0.0441(10) 0.0303(9) -0.0006(8) 0.0040(7) 0.0178(8)
    C7 0.0232(8) 0.0353(9) 0.0258(8) 0.0018(7) 0.0028(6) 0.0120(7)
    C8 0.0317(9) 0.0367(10) 0.0230(8) 0.0058(7) 0.0089(7) 0.0121(7)
    C9 0.0309(9) 0.0435(10) 0.0289(8) 0.0010(8) 0.0043(7) 0.0204(8)
    C10 0.0453(11) 0.0454(11) 0.0346(10) -0.0045(9) 0.0110(8) 0.0082(8)
    C11 0.0442(11) 0.0477(12) 0.0438(11) 0.0029(9) 0.0202(9) 0.0137(9)
    C12 0.0340(10) 0.0403(10) 0.0401(10) 0.0038(8) 0.0058(8) 0.0215(8)
    C13 0.0383(10) 0.0393(10) 0.0352(10) -0.0006(8) 0.0011(8) 0.0107(8)
    C14 0.0383(10) 0.0473(11) 0.0308(9) 0.0042(9) 0.0095(8) 0.0124(8)
    C15 0.0349(10) 0.0448(11) 0.0529(12) 0.0052(9) 0.0066(9) 0.0277(10)
    C16 0.0278(9) 0.0636(13) 0.0347(10) -0.0014(9) 0.0081(8) 0.0170(9)
    C17 0.0303(10) 0.0649(13) 0.0255(9) -0.0017(9) 0.0054(7) 0.0141(9)
    C18 0.0299(9) 0.0355(9) 0.0267(8) 0.0017(7) 0.0084(7) 0.0103(7)
    C19 0.0274(10) 0.0747(15) 0.0362(10) 0.0059(9) 0.0084(8) 0.0278(10)
    C20 0.0344(10) 0.0663(13) 0.0301(9) 0.0061(9) 0.0074(8) 0.0232(9)
    C21 0.0447(11) 0.0381(10) 0.0356(10) -0.0010(8) -0.0047(8) 0.0160(8)
    C22 0.0436(11) 0.0337(10) 0.0388(10) 0.0023(8) -0.0007(8) 0.0186(8)
    C23 0.0245(8) 0.0324(9) 0.0349(9) 0.0049(7) 0.0071(7) 0.0129(7)
    C24 0.0513(12) 0.0432(11) 0.0331(10) -0.0078(9) -0.0046(8) 0.0185(8)
    C25 0.0511(12) 0.0425(11) 0.0395(10) -0.0071(9) -0.0020(9) 0.0234(9)
    C26 0.0784(18) 0.0490(13) 0.0538(14) -0.0004(12) 0.0223(13) 0.0144(11)
    C27 0.0596(14) 0.0508(13) 0.0529(13) 0.0089(11) 0.0139(11) 0.0181(10)
    C28 0.0546(13) 0.0408(11) 0.0398(10) 0.0057(9) 0.0086(9) 0.0119(9)
    C29 0.0595(16) 0.091(2) 0.100(2) 0.0088(15) 0.0103(15) 0.0625(18)
    C30 0.080(2) 0.091(2) 0.099(2) 0.0118(17) 0.0021(17) 0.0623(19)
    C31 0.0391(11) 0.0498(12) 0.0545(13) -0.0025(9) 0.0011(9) 0.0180(10)
    C32 0.0404(11) 0.0472(12) 0.0470(11) 0.0034(9) 0.0087(9) 0.0062(9)
    C33 0.0323(10) 0.0382(10) 0.0359(9) 0.0061(8) 0.0036(7) 0.0162(8)
    C34 0.0413(11) 0.0472(12) 0.0455(11) 0.0034(9) 0.0085(9) 0.0075(9)
    C35 0.0452(12) 0.0560(13) 0.0531(12) 0.0142(10) 0.0201(10) 0.0184(11)
    N1 0.0328(8) 0.0338(8) 0.0363(8) 0.0010(6) 0.0055(6) 0.0150(7)
    N2 0.0312(8) 0.0373(8) 0.0299(7) 0.0030(6) 0.0108(6) 0.0131(6)
    N3 0.0975(18) 0.0476(11) 0.0549(12) 0.0008(11) 0.0103(12) 0.0225(10)
    N4 0.0341(9) 0.0530(10) 0.0556(10) 0.0065(8) 0.0080(8) 0.0315(9)
    O1 0.0452(9) 0.1113(14) 0.0665(10) 0.0290(9) 0.0302(8) 0.0637(10)
    O2 0.0394(8) 0.0806(11) 0.0559(9) 0.0230(7) 0.0185(7) 0.0490(8)
    O3 0.0433(8) 0.0358(8) 0.0540(9) 0.0023(6) 0.0000(7) 0.0039(6)
    O4 0.0253(6) 0.0415(7) 0.0448(7) 0.0058(5) 0.0076(5) 0.0232(6)
    O5 0.0361(7) 0.0532(8) 0.0275(6) -0.0054(6) 0.0077(5) 0.0159(6)
    O6 0.0451(9) 0.0530(9) 0.0670(10) -0.0094(7) 0.0011(8) 0.0191(8)
    O7 0.0371(8) 0.0688(10) 0.0696(10) -0.0007(7) 0.0192(7) 0.0212(8)
    O8 0.0461(8) 0.0319(6) 0.0512(7) 0.0025(5) 0.0080(6) 0.0159(5)
    O9 0.0374(7) 0.0511(8) 0.0389(6) 0.0107(6) 0.0165(5) 0.0238(5)
    O10 0.0509(9) 0.0626(9) 0.0447(8) 0.0262(7) 0.0211(6) 0.0336(7)
    O11 0.0669(11) 0.0617(11) 0.0820(12) 0.0184(9) 0.0249(10) 0.0142(9)
    O12 0.0856(15) 0.0685(13) 0.1202(18) -0.0170(11) 0.0203(13) 0.0158(12)
    Mn1 0.02765(15) 0.03050(15) 0.02832(15) 0.00391(10) 0.00967(10) 0.01315(11)
_geom_special_details
;
All e.s.d.'s (except the e.s.d. in the dihedral angle between two l.s. planes)
are estimated using the full covariance matrix. The cell e.s.d.'s are taken
into account individually in the estimation of e.s.d.'s in distances, angles
and torsion angles; correlations between e.s.d.'s in cell parameters are only
used when they are defined by crystal symmetry. An approximate (isotropic)
treatment of cell e.s.d.'s is used for estimating e.s.d.'s involving l.s.
planes.
;
loop_
    _geom_bond_atom_site_label_1
    _geom_bond_atom_site_label_2
    _geom_bond_site_symmetry_2
    _geom_bond_distance
    _geom_bond_publ_flag
    C1 O1 . 1.242(2) ?
    C1 O2 . 1.248(2) ?
    C1 C2 . 1.514(2) ?
    C2 C3 . 1.390(3) ?
    C2 C7 . 1.402(2) ?
    C3 C4 . 1.380(3) ?
    C3 H3 . 0.9300 ?
    C4 C5 . 1.388(3) ?
    C4 H4 . 0.9300 ?
    C5 C6 . 1.371(3) ?
    C5 H5 . 0.9300 ?
    C6 C7 . 1.388(2) ?
    C6 O5 . 1.404(2) ?
    C7 C8 . 1.518(2) ?
    C8 O3 . 1.250(2) ?
    C8 O4 . 1.255(2) ?
    C9 O5 . 1.378(2) ?
    C9 C14 . 1.380(3) ?
    C9 C10 . 1.384(3) ?
    C10 C11 . 1.378(3) ?
    C10 H10 . 0.9300 ?
    C11 C12 . 1.387(3) ?
    C11 H11 . 0.9300 ?
    C12 C13 . 1.386(3) ?
    C12 C15 . 1.487(3) ?
    C13 C14 . 1.387(3) ?
    C13 H13 . 0.9300 ?
    C14 H14 . 0.9300 ?
    C15 O6 . 1.218(3) ?
    C15 O7 . 1.305(3) ?
    C16 N2 . 1.332(2) ?
    C16 C17 . 1.385(3) ?
    C16 H16 . 0.9300 ?
    C17 C18 . 1.387(3) ?
    C17 H17 . 0.9300 ?
    C18 C19 . 1.391(3) ?
    C18 C18 2_466 1.493(3) ?
    C19 C20 . 1.378(3) ?
    C19 H19 . 0.9300 ?
    C20 N2 . 1.336(2) ?
    C20 H20 . 0.9300 ?
    C21 N1 . 1.335(2) ?
    C21 C22 . 1.379(3) ?
    C21 H21 . 0.9300 ?
    C22 C23 . 1.386(2) ?
    C22 H22 . 0.9300 ?
    C23 C24 . 1.389(3) ?
    C23 C23 2_455 1.496(3) ?
    C24 C25 . 1.384(3) ?
    C24 H24 . 0.9300 ?
    C25 N1 . 1.335(2) ?
    C25 H25 . 0.9300 ?
    C26 N3 . 1.317(4) ?
    C26 C27 . 1.382(3) ?
    C26 H26 . 0.9300 ?
    C27 C28 . 1.387(3) ?
    C27 H27 . 0.9300 ?
    C28 C29 . 1.379(4) ?
    C28 C28 2 1.495(4) ?
    C29 C30 . 1.380(4) ?
    C29 H29 . 0.9300 ?
    C30 N3 . 1.324(4) ?
    C30 H30 . 0.9300 ?
    C31 N4 . 1.325(3) ?
    C31 C32 . 1.381(3) ?
    C31 H31 . 0.9300 ?
    C32 C33 . 1.384(3) ?
    C32 H32 . 0.9300 ?
    C33 C34 . 1.389(3) ?
    C33 C33 2_556 1.488(4) ?
    C34 C35 . 1.377(3) ?
    C34 H34 . 0.9300 ?
    C35 N4 . 1.324(3) ?
    C35 H35 . 0.9300 ?
    N1 Mn1 . 2.2982(15) ?
    N2 Mn1 . 2.2852(14) ?
    O4 Mn1 . 2.1842(12) ?
    O7 H7A . 0.9440 ?
    O8 Mn1 . 2.2002(13) ?
    O8 H8B . 0.8974 ?
    O8 H8A . 0.9473 ?
    O9 Mn1 . 2.1780(12) ?
    O9 H9A . 0.9544 ?
    O9 H9B . 0.8941 ?
    O10 Mn1 . 2.1543(13) ?
    O10 H10A . 0.9941 ?
    O10 H10B . 0.8189 ?
    O11 H11B . 0.8822 ?
    O11 H11A . 0.8438 ?
    O12 H12A . 0.8519 ?
    O12 H12B . 0.8467 ?
loop_
    _geom_angle_atom_site_label_1
    _geom_angle_atom_site_label_2
    _geom_angle_atom_site_label_3
    _geom_angle_site_symmetry_1
    _geom_angle_site_symmetry_3
    _geom_angle
    _geom_angle_publ_flag
    O1 C1 O2 . . 125.40(17) ?
    O1 C1 C2 . . 116.66(16) ?
    O2 C1 C2 . . 117.94(15) ?
    C3 C2 C7 . . 119.39(16) ?
    C3 C2 C1 . . 118.72(16) ?
    C7 C2 C1 . . 121.88(15) ?
    C4 C3 C2 . . 121.53(18) ?
    C4 C3 H3 . . 119.2 ?
    C2 C3 H3 . . 119.2 ?
    C3 C4 C5 . . 119.19(18) ?
    C3 C4 H4 . . 120.4 ?
    C5 C4 H4 . . 120.4 ?
    C6 C5 C4 . . 119.33(18) ?
    C6 C5 H5 . . 120.3 ?
    C4 C5 H5 . . 120.3 ?
    C5 C6 C7 . . 122.68(17) ?
    C5 C6 O5 . . 119.04(16) ?
    C7 C6 O5 . . 117.88(16) ?
    C6 C7 C2 . . 117.85(16) ?
    C6 C7 C8 . . 118.13(15) ?
    C2 C7 C8 . . 123.80(15) ?
    O3 C8 O4 . . 126.15(16) ?
    O3 C8 C7 . . 116.44(15) ?
    O4 C8 C7 . . 117.32(15) ?
    O5 C9 C14 . . 123.86(16) ?
    O5 C9 C10 . . 115.14(16) ?
    C14 C9 C10 . . 121.01(17) ?
    C11 C10 C9 . . 119.41(18) ?
    C11 C10 H10 . . 120.3 ?
    C9 C10 H10 . . 120.3 ?
    C10 C11 C12 . . 120.90(18) ?
    C10 C11 H11 . . 119.6 ?
    C12 C11 H11 . . 119.6 ?
    C13 C12 C11 . . 118.54(17) ?
    C13 C12 C15 . . 119.71(18) ?
    C11 C12 C15 . . 121.73(18) ?
    C12 C13 C14 . . 121.42(18) ?
    C12 C13 H13 . . 119.3 ?
    C14 C13 H13 . . 119.3 ?
    C9 C14 C13 . . 118.57(17) ?
    C9 C14 H14 . . 120.7 ?
    C13 C14 H14 . . 120.7 ?
    O6 C15 O7 . . 123.89(19) ?
    O6 C15 C12 . . 122.74(19) ?
    O7 C15 C12 . . 113.36(18) ?
    N2 C16 C17 . . 123.57(17) ?
    N2 C16 H16 . . 118.2 ?
    C17 C16 H16 . . 118.2 ?
    C16 C17 C18 . . 120.29(17) ?
    C16 C17 H17 . . 119.9 ?
    C18 C17 H17 . . 119.9 ?
    C17 C18 C19 . . 115.83(16) ?
    C17 C18 C18 . 2_466 121.8(2) ?
    C19 C18 C18 . 2_466 122.4(2) ?
    C20 C19 C18 . . 120.22(17) ?
    C20 C19 H19 . . 119.9 ?
    C18 C19 H19 . . 119.9 ?
    N2 C20 C19 . . 123.78(17) ?
    N2 C20 H20 . . 118.1 ?
    C19 C20 H20 . . 118.1 ?
    N1 C21 C22 . . 123.81(17) ?
    N1 C21 H21 . . 118.1 ?
    C22 C21 H21 . . 118.1 ?
    C21 C22 C23 . . 120.05(17) ?
    C21 C22 H22 . . 120.0 ?
    C23 C22 H22 . . 120.0 ?
    C22 C23 C24 . . 116.28(16) ?
    C22 C23 C23 . 2_455 121.71(19) ?
    C24 C23 C23 . 2_455 122.0(2) ?
    C25 C24 C23 . . 119.98(17) ?
    C25 C24 H24 . . 120.0 ?
    C23 C24 H24 . . 120.0 ?
    N1 C25 C24 . . 123.56(17) ?
    N1 C25 H25 . . 118.2 ?
    C24 C25 H25 . . 118.2 ?
    N3 C26 C27 . . 124.1(2) ?
    N3 C26 H26 . . 117.9 ?
    C27 C26 H26 . . 117.9 ?
    C26 C27 C28 . . 119.6(2) ?
    C26 C27 H27 . . 120.2 ?
    C28 C27 H27 . . 120.2 ?
    C29 C28 C27 . . 116.0(2) ?
    C29 C28 C28 . 2 122.3(3) ?
    C27 C28 C28 . 2 121.7(3) ?
    C28 C29 C30 . . 120.3(3) ?
    C28 C29 H29 . . 119.9 ?
    C30 C29 H29 . . 119.9 ?
    N3 C30 C29 . . 123.5(3) ?
    N3 C30 H30 . . 118.2 ?
    C29 C30 H30 . . 118.2 ?
    N4 C31 C32 . . 123.0(2) ?
    N4 C31 H31 . . 118.5 ?
    C32 C31 H31 . . 118.5 ?
    C31 C32 C33 . . 119.97(19) ?
    C31 C32 H32 . . 120.0 ?
    C33 C32 H32 . . 120.0 ?
    C32 C33 C34 . . 116.35(18) ?
    C32 C33 C33 . 2_556 121.7(2) ?
    C34 C33 C33 . 2_556 122.0(2) ?
    C35 C34 C33 . . 119.9(2) ?
    C35 C34 H34 . . 120.1 ?
    C33 C34 H34 . . 120.1 ?
    N4 C35 C34 . . 123.2(2) ?
    N4 C35 H35 . . 118.4 ?
    C34 C35 H35 . . 118.4 ?
    C25 N1 C21 . . 116.29(16) ?
    C25 N1 Mn1 . . 123.23(12) ?
    C21 N1 Mn1 . . 120.44(12) ?
    C16 N2 C20 . . 116.29(15) ?
    C16 N2 Mn1 . . 120.71(12) ?
    C20 N2 Mn1 . . 122.44(12) ?
    C26 N3 C30 . . 116.5(2) ?
    C35 N4 C31 . . 117.55(18) ?
    C8 O4 Mn1 . . 130.26(11) ?
    C9 O5 C6 . . 119.08(14) ?
    C15 O7 H7A . . 112.0 ?
    Mn1 O8 H8B . . 113.1 ?
    Mn1 O8 H8A . . 107.1 ?
    H8B O8 H8A . . 108.2 ?
    Mn1 O9 H9A . . 111.3 ?
    Mn1 O9 H9B . . 121.5 ?
    H9A O9 H9B . . 104.8 ?
    Mn1 O10 H10A . . 126.1 ?
    Mn1 O10 H10B . . 118.1 ?
    H10A O10 H10B . . 108.6 ?
    H11B O11 H11A . . 110.6 ?
    H12A O12 H12B . . 110.1 ?
    O10 Mn1 O9 . . 87.89(5) ?
    O10 Mn1 O4 . . 172.92(5) ?
    O9 Mn1 O4 . . 86.24(5) ?
    O10 Mn1 O8 . . 90.91(6) ?
    O9 Mn1 O8 . . 94.57(5) ?
    O4 Mn1 O8 . . 85.61(5) ?
    O10 Mn1 N2 . . 91.23(5) ?
    O9 Mn1 N2 . . 171.20(5) ?
    O4 Mn1 N2 . . 95.17(5) ?
    O8 Mn1 N2 . . 94.20(5) ?
    O10 Mn1 N1 . . 94.61(6) ?
    O9 Mn1 N1 . . 86.12(5) ?
    O4 Mn1 N1 . . 88.96(5) ?
    O8 Mn1 N1 . . 174.46(5) ?
    N2 Mn1 N1 . . 85.22(5) ?
loop_
    _geom_hbond_atom_site_label_D
    _geom_hbond_atom_site_label_H
    _geom_hbond_atom_site_label_A
    _geom_hbond_site_symmetry_A
    _geom_hbond_distance_DH
    _geom_hbond_distance_HA
    _geom_hbond_distance_DA
    _geom_hbond_angle_DHA
    O7 H7A N4 1_455 0.94 1.64 2.577(2) 170
    O8 H8B N3 1_565 0.90 1.94 2.814(2) 166
    O8 H8A O3 . 0.95 1.76 2.662(2) 158
    O9 H9A O2 . 0.95 1.87 2.8035(19) 165
    O9 H9B O2 2_565 0.89 1.77 2.6595(18) 174
    O10 H10A O11 2_566 0.99 1.78 2.771(2) 173
    O10 H10B O1 2_565 0.82 1.84 2.6545(19) 174
    O11 H11B O12 . 0.88 1.93 2.803(3) 170
    O11 H11A O6 2_556 0.84 2.02 2.847(2) 168
    O12 H12A O3 2_666 0.85 2.14 2.802(3) 134
    O12 H12B O2 2_666 0.85 2.45 3.139(3) 139
