# Supplementary material for: catena-Poly[[[triaqua­[3-(4-carb­oxy­phen­oxy)phthalato-κO 2]manganese(II)]-μ-4,4′-bipyridine-κ2 N:N′] 4,4′-bipyridine monosolvate dihydrate]
Source: Acta Crystallogr Sect E Struct Rep Online. 2013 Jan 23;69(Pt 2):m124. doi: 10.1107/S1600536813000585 (PMC3569212; doi:10.1107/S1600536813000585)
Supplement: Supplementary file 2 [file e-69-0m124-Isup2.hkl]

#
# h,k,l, Fc-squared, Fo-squared, sigma(Fo-squared) and status flag
#
data_I
_shelx_title ' qq in P-1'
_shelx_refln_list_code          4
_shelx_F_calc_maximum      208.89
_exptl_crystal_F_000       786.00
_reflns_d_resolution_high  0.8106
 
loop_
 _symmetry_equiv_pos_as_xyz
 'x, y, z'
 '-x, -y, -z'
 
_cell_length_a    10.7650
_cell_length_b    11.8830
_cell_length_c    14.5740
_cell_angle_alpha 110.275
_cell_angle_beta   95.028
_cell_angle_gamma  94.970
 
_shelx_F_squared_multiplier     1.000
 
loop_
 _refln_index_h
 _refln_index_k
 _refln_index_l
 _refln_F_squared_calc
 _refln_F_squared_meas
 _refln_F_squared_sigma
 _refln_observed_status
   1   0   0     2164.66     1778.23     41.14 o
   2   0   0      851.47      898.18     21.80 o
   3   0   0      984.88     1021.41     25.31 o
   4   0   0        5.95        1.33      0.79 o
   5   0   0     4122.40     4719.07     78.15 o
   6   0   0      800.14      781.75     15.51 o
   7   0   0     1178.52     1233.67     23.31 o
   8   0   0       46.98       52.96      3.34 o
   9   0   0     1723.09     1649.16     31.04 o
  10   0   0       17.20       14.87      5.39 o
  11   0   0      274.24      292.73     13.62 o
  12   0   0      149.39      135.59      9.56 o
 -11   1   0      248.28      257.57     10.94 o
 -10   1   0       64.49       57.00      4.78 o
  -9   1   0      353.89      340.14      7.62 o
  -8   1   0       13.52       23.85      5.90 o
  -7   1   0     2709.94     2656.83     46.20 o
  -6   1   0      357.23      434.44     13.66 o
  -5   1   0      465.14      388.88     11.92 o
  -3   1   0      541.59      350.10      9.71 o
  -2   1   0     9018.31     9166.04    208.43 o
  -1   1   0       56.87       71.82      2.05 o
   0   1   0     3768.48     3904.24     89.94 o
   1   1   0     1007.82     1116.52     26.34 o
   2   1   0      538.04      575.24     14.92 o
   3   1   0      677.98      765.95     18.70 o
   4   1   0      175.90      143.37      5.90 o
   5   1   0     1371.66     1551.55     27.43 o
   6   1   0      134.22      110.78      4.02 o
   7   1   0     1248.91     1289.87     24.24 o
   8   1   0       10.67        7.94      1.93 o
   9   1   0      614.18      568.90     13.29 o
  10   1   0       57.93       57.29      6.00 o
  11   1   0      179.47      176.77     10.62 o
  12   1   0      184.81      178.86     11.33 o
 -12   2   0       93.21       98.71      8.41 o
 -11   2   0       23.54       16.66      4.38 o
 -10   2   0        1.11        0.32      3.26 o
  -9   2   0      701.40      654.99     15.04 o
  -7   2   0      301.78      296.39      7.61 o
  -6   2   0        7.69        6.10      1.24 o
  -5   2   0        2.27       13.48      2.59 o
  -4   2   0      623.54      609.39     11.67 o
  -3   2   0     7684.92     7536.33    100.00 o
  -2   2   0      399.01      449.44      8.29 o
  -1   2   0     1984.84     2069.88     34.48 o
   0   2   0     7121.27     7243.03    164.41 o
   1   2   0      669.34      672.09     16.98 o
   2   2   0      216.18      181.19      6.36 o
   3   2   0      130.28      113.73      2.55 o
   4   2   0       47.59       59.39      1.94 o
   5   2   0      349.42      373.21      8.29 o
   6   2   0       53.07       46.52      2.60 o
   7   2   0      153.70      151.32     10.38 o
   8   2   0      232.07      229.58      6.89 o
   9   2   0      436.54      424.61     16.58 o
  10   2   0       44.81       34.23      5.13 o
  11   2   0        1.67        2.09      2.88 o
  12   2   0       68.90       67.36      7.58 o
 -12   3   0      288.87      289.65     14.61 o
 -11   3   0        8.53        3.83      3.87 o
 -10   3   0      156.85      140.81      6.24 o
  -9   3   0        7.38        4.46      2.53 o
  -8   3   0      110.53      113.30      4.48 o
  -7   3   0      630.26      600.98     12.75 o
  -6   3   0        0.68        0.12      0.82 o
  -5   3   0     3034.39     2978.41     50.54 o
  -4   3   0       46.22       50.51      2.07 o
  -3   3   0        7.44       18.58      3.24 o
  -2   3   0      250.62      276.27      5.53 o
  -1   3   0     3087.59     3150.51     52.20 o
   0   3   0     5828.21     5722.86     93.93 o
   1   3   0     1420.26     1373.12     58.85 o
   2   3   0     3013.80     2951.86     49.60 o
   3   3   0     1372.73     1476.03     20.99 o
   4   3   0     4162.82     4462.85     60.78 o
   5   3   0      563.90      659.86     10.68 o
   6   3   0      105.20      116.41      9.20 o
   7   3   0        9.68        5.87      4.80 o
   8   3   0       26.92       28.39      4.46 o
   9   3   0      352.17      346.00     14.96 o
  10   3   0      113.66      116.75      8.73 o
  11   3   0       50.37       59.86      6.99 o
  12   3   0       11.92       21.76      5.45 o
 -13   4   0        9.54        5.33      5.05 o
 -12   4   0      169.73      164.57     11.45 o
 -11   4   0      192.92      174.48     11.09 o
 -10   4   0       11.12       11.17      3.95 o
  -9   4   0       90.46       95.08      7.03 o
  -8   4   0      154.27      133.14      7.66 o
  -7   4   0      920.06      931.62     18.10 o
  -6   4   0      275.62      315.88      7.46 o
  -5   4   0      903.90      874.97     16.33 o
  -4   4   0     2358.49     2458.64     41.69 o
  -3   4   0      309.12      375.22      7.46 o
  -2   4   0     2135.21     2421.09     40.66 o
  -1   4   0     4618.71     4755.99     78.52 o
   0   4   0      937.02      946.69     16.92 o
   1   4   0      748.76      802.67     14.77 o
   2   4   0     5461.99     5315.35    122.68 o
   3   4   0      471.08      423.71      9.14 o
   4   4   0     2321.01     2434.98     52.99 o
   5   4   0      399.75      364.30      6.76 o
   6   4   0      233.13      246.76      5.31 o
   7   4   0      267.33      258.62     11.85 o
   8   4   0       38.62       33.88      4.94 o
   9   4   0      755.38      682.79     24.01 o
  10   4   0        0.02        0.00      2.61 o
  11   4   0       27.65       38.50      6.24 o
  12   4   0        0.34        7.23      3.95 o
 -12   5   0      165.20      165.56     11.81 o
 -11   5   0        0.86        1.50      3.32 o
 -10   5   0      430.63      442.30     17.57 o
  -9   5   0      134.70      142.26      8.92 o
  -8   5   0        5.21        2.84      2.65 o
  -7   5   0     1007.37      955.67     28.47 o
  -6   5   0       91.81       97.09      6.24 o
  -5   5   0      255.72      242.14      5.73 o
  -4   5   0       97.80      144.61      3.82 o
  -3   5   0     1552.42     1648.98     28.53 o
  -2   5   0      397.26      428.35      8.75 o
  -1   5   0       76.30       71.29      2.57 o
   0   5   0     4540.63     4518.18     75.17 o
   1   5   0     2296.49     2418.69     41.41 o
   2   5   0     5289.67     4908.66    558.08 o
   3   5   0     1411.00     1377.36     25.14 o
   4   5   0      415.08      414.28      9.60 o
   5   5   0      138.47      136.05      4.85 o
   6   5   0      344.77      357.37     14.21 o
   7   5   0       79.07       82.48      6.83 o
   8   5   0      193.74      177.44     10.38 o
   9   5   0      181.91      172.15     10.78 o
  10   5   0       15.52       12.36      4.50 o
  11   5   0      106.25      102.30      9.48 o
 -11   6   0      229.81      229.91     12.67 o
 -10   6   0      108.92       98.39      8.29 o
  -9   6   0        0.44        0.00      2.92 o
  -8   6   0      545.37      559.96     19.82 o
  -7   6   0      240.35      251.35     11.49 o
  -6   6   0       77.75       73.05      5.73 o
  -5   6   0      209.05      207.84      9.56 o
  -4   6   0     1412.89     1609.14     28.32 o
  -3   6   0      337.36      333.26      7.56 o
  -2   6   0      152.19      157.74      4.34 o
  -1   6   0     1231.71     1331.86     23.84 o
   0   6   0     1352.16     1326.22     23.90 o
   1   6   0      750.03      782.18     15.23 o
   2   6   0      350.15      354.19      8.37 o
   3   6   0      255.26      162.20      6.79 o
   4   6   0     1264.08     1276.55     24.26 o
   5   6   0      269.58      287.71      9.97 o
   6   6   0      682.14      710.31     23.41 o
   7   6   0       87.64       79.92      7.11 o
   8   6   0       53.62       59.42      6.59 o
   9   6   0      638.25      616.66     23.37 o
  10   6   0      160.35      151.62     10.90 o
  11   6   0        3.24        1.66      3.91 o
 -12   7   0       21.61       22.74      5.49 o
 -11   7   0       35.84       37.31      6.28 o
 -10   7   0      365.30      341.77     15.68 o
  -9   7   0      652.53      664.83     23.41 o
  -8   7   0      277.48      293.84     13.54 o
  -7   7   0      444.10      471.28     17.69 o
  -6   7   0      122.99      131.48      7.90 o
  -5   7   0      146.53      137.32      7.82 o
  -4   7   0        5.26        9.56      2.65 o
  -3   7   0     1099.08     1068.91     19.78 o
  -2   7   0      624.98      606.06     12.25 o
  -1   7   0       24.99       28.24      1.99 o
   0   7   0      161.41      151.93      4.75 o
   1   7   0      298.53      319.20      8.05 o
   2   7   0     1015.15     1048.59     20.26 o
   3   7   0      332.22      316.82     12.28 o
   4   7   0      791.91      778.60     16.47 o
   5   7   0      141.33      142.81      8.77 o
   6   7   0      283.41      255.14     12.44 o
   7   7   0       55.76       50.70      6.28 o
   8   7   0      125.88      121.93      9.28 o
   9   7   0       97.36       91.88      8.73 o
  10   7   0       30.86       35.42      6.63 o
 -11   8   0       23.35       20.73      5.53 o
 -10   8   0      124.57      150.31     10.70 o
  -9   8   0        3.33        0.00      3.16 o
  -8   8   0      115.75      126.31      8.92 o
  -7   8   0      217.00      235.68     11.85 o
  -6   8   0      130.62      135.82      8.69 o
  -5   8   0       71.34       81.42      6.44 o
  -4   8   0      124.86      118.73      7.46 o
  -3   8   0      911.36      827.86     24.95 o
  -2   8   0       92.46      108.18      3.99 o
  -1   8   0      643.41      615.73     12.95 o
   0   8   0      250.04      260.83      7.07 o
   1   8   0     1048.43      999.01     19.61 o
   2   8   0       38.98       42.65      2.90 o
   3   8   0        3.89        0.00      1.52 o
   4   8   0     1540.70     1587.86     47.54 o
   5   8   0      557.80      571.45     20.53 o
   6   8   0      238.45      224.98     12.12 o
   7   8   0        7.90        7.11      3.79 o
   8   8   0       19.10       24.12      5.45 o
   9   8   0       41.16       50.14      7.30 o
 -11   9   0        0.10        3.79      4.38 o
 -10   9   0      104.92      115.92      9.59 o
  -9   9   0      167.10      176.02     11.41 o
  -8   9   0      196.99      198.52     11.57 o
  -7   9   0       81.45       86.55      7.54 o
  -6   9   0      462.82      466.74     18.12 o
  -5   9   0      274.33      251.31     11.96 o
  -4   9   0       59.48       60.21      5.73 o
  -3   9   0      222.32      220.04     10.34 o
  -2   9   0       21.15       17.10      3.32 o
  -1   9   0        0.72        2.65      2.25 o
   0   9   0      109.41      109.97      4.54 o
   1   9   0      296.50      308.29     10.03 o
   2   9   0      126.84      124.69      5.18 o
   3   9   0       75.15       76.22      4.18 o
   4   9   0      972.46      895.37     27.99 o
   5   9   0       44.61       37.83      5.61 o
   6   9   0       24.28       38.02      5.84 o
   7   9   0       24.81       24.12      5.61 o
   8   9   0       22.58       34.11      6.28 o
 -10  10   0       17.62       21.64      6.12 o
  -9  10   0       27.66       16.15      5.25 o
  -8  10   0      279.08      271.29     14.10 o
  -7  10   0      303.78      308.01     14.73 o
  -6  10   0      278.38      276.98     13.62 o
  -5  10   0      612.37      583.37     20.93 o
  -4  10   0        7.57       13.46      3.75 o
  -3  10   0        5.90        3.47      3.04 o
  -2  10   0        0.90        0.95      2.37 o
  -1  10   0        1.10        6.55      2.96 o
   0  10   0       10.58        9.40      2.92 o
   1  10   0      321.79      322.13      9.06 o
   2  10   0      575.54      546.21     13.33 o
   3  10   0        0.68        0.00      1.74 o
   4  10   0      123.93      131.17      9.12 o
   5  10   0       18.09       27.80      5.33 o
   6  10   0       93.92      113.83      9.16 o
   7  10   0       26.74        9.63      4.54 o
  -9  11   0       32.05       26.89      6.48 o
  -8  11   0       65.68       63.17      7.42 o
  -7  11   0       65.75       63.29      7.27 o
  -6  11   0       89.13       85.32      7.78 o
  -5  11   0        7.89        8.80      3.79 o
  -4  11   0       66.35       61.67      6.24 o
  -3  11   0       53.84       57.49      6.08 o
  -2  11   0       56.92       56.98      5.96 o
  -1  11   0       11.84       22.82      4.11 o
   0  11   0      233.68      212.42     10.66 o
   1  11   0      163.63      144.91      8.73 o
   2  11   0      126.69      136.10      8.53 o
   3  11   0        3.06        0.00      2.61 o
   4  11   0      128.63      138.90      9.67 o
   5  11   0       12.89       24.01      5.53 o
   6  11   0       59.09       64.20      8.02 o
  -7  12   0       27.43       22.55      5.80 o
  -6  12   0        0.62        0.00      3.59 o
  -5  12   0       41.51       40.19      6.16 o
  -4  12   0        0.91        0.00      3.28 o
  -3  12   0       14.61       24.12      4.78 o
  -2  12   0       97.75       96.66      7.62 o
  -1  12   0       35.66       47.14      5.65 o
   0  12   0      198.32      206.42     11.02 o
   1  12   0       75.03       83.15      7.23 o
   2  12   0       44.71       52.43      6.00 o
   4  12   0        5.79        0.87      3.99 o
  -5  13   0      119.13      135.07     10.27 o
  -4  13   0       44.84       49.35      6.48 o
  -3  13   0       89.83       72.57      7.19 o
  -2  13   0       22.22       24.80      5.21 o
  -1  13   0       92.75      106.92      8.41 o
   0  13   0       16.45       11.65      4.30 o
   1  13   0       32.44       31.74      5.45 o
   2 -14   1        5.62        2.41      4.34 o
  -2 -13   1        0.35        1.93      3.08 o
  -1 -13   1       33.59       42.56      5.84 o
   0 -13   1       64.22       55.51      6.16 o
   1 -13   1       26.26       20.49      4.62 o
   2 -13   1      149.88      170.33     10.62 o
   3 -13   1       55.81       50.89      6.32 o
   4 -13   1       37.69       42.37      6.32 o
   5 -13   1        0.01        0.00      3.67 o
   6 -13   1      183.01      171.75     11.65 o
  -5 -12   1      124.81      126.90      9.87 o
  -2 -12   1        1.72        0.08      2.76 o
  -1 -12   1      164.39      176.30     10.31 o
   0 -12   1      112.92      130.81      8.57 o
   1 -12   1      164.61      146.88      9.32 o
   2 -12   1        2.02        0.00      2.61 o
   3 -12   1       21.64       28.31      4.82 o
   4 -12   1      222.57      206.58     11.53 o
   5 -12   1       68.96       63.13      6.79 o
   6 -12   1      157.69      148.30     10.23 o
   7 -12   1      329.32      349.39     16.70 o
   8 -12   1       75.00       55.36      7.42 o
  -6 -11   1        6.59        0.47      3.59 o
  -5 -11   1       11.04        8.45      4.11 o
  -4 -11   1       17.45       17.37      4.34 o
  -3 -11   1      159.48      167.35      6.92 o
  -2 -11   1        0.14        0.00      2.61 o
  -1 -11   1      232.68      235.76     11.25 o
   0 -11   1      150.00      131.09      8.09 o
   1 -11   1      528.13      493.78     17.93 o
   2 -11   1      182.65      197.10     10.19 o
   3 -11   1       42.33       30.32      4.94 o
   4 -11   1       13.76       18.16      4.34 o
   5 -11   1        5.42        5.37      3.28 o
   6 -11   1       74.16       76.16      7.30 o
   7 -11   1       69.91       69.02      7.46 o
   8 -11   1      145.61      166.54     10.98 o
   9 -11   1       47.23       47.81      7.11 o
  -8 -10   1       65.63       79.13      8.77 o
  -7 -10   1       43.11       33.64      6.16 o
  -6 -10   1       65.74       60.73      7.23 o
  -5 -10   1       68.15       80.35      7.54 o
  -4 -10   1       16.47       18.18      4.50 o
  -3 -10   1      327.29      325.80      9.67 o
  -2 -10   1       12.19       13.58      2.47 o
  -1 -10   1      176.24      163.35      6.04 o
   0 -10   1       66.64       59.30      5.41 o
   1 -10   1      581.30      574.09     19.31 o
   2 -10   1       57.90       52.43      5.21 o
   3 -10   1       64.24       54.53      5.41 o
   4 -10   1       57.42       64.99      5.96 o
   5 -10   1        0.77        0.00      2.80 o
   6 -10   1       45.95       45.80      5.65 o
   7 -10   1       16.74       21.56      4.86 o
   8 -10   1      263.06      239.19     12.91 o
   9 -10   1       28.98       42.68      6.71 o
  10 -10   1       46.50       53.97      7.38 o
  -9  -9   1        0.65        2.13      3.71 o
  -8  -9   1       21.65       24.12      5.84 o
  -7  -9   1        1.44        4.11      3.36 o
  -6  -9   1      272.52      282.51     13.86 o
  -5  -9   1      283.56      301.42     13.86 o
  -4  -9   1       61.23       63.27      4.05 o
  -3  -9   1       23.24       29.79      2.82 o
  -2  -9   1        2.57        2.35      1.48 o
  -1  -9   1      171.94      165.68      5.71 o
   0  -9   1       17.36       20.60      2.17 o
   1  -9   1      939.65      877.25     25.90 o
   2  -9   1      566.18      581.48     18.99 o
   3  -9   1       54.31       50.78      4.97 o
   4  -9   1        8.49        6.28      2.80 o
   5  -9   1       96.23       87.73      6.79 o
   6  -9   1      120.35      119.12      8.21 o
   7  -9   1       87.51       83.51      7.27 o
   8  -9   1      259.37      239.94     12.44 o
   9  -9   1       31.57       39.68      6.00 o
  10  -9   1       61.02       78.22      8.05 o
  11  -9   1       25.95       23.89      5.80 o
  -9  -8   1       57.53       56.82      7.42 o
  -8  -8   1      110.08      133.02      9.87 o
  -7  -8   1        3.49        6.20      3.55 o
  -6  -8   1      230.75      225.37     11.92 o
  -5  -8   1     1273.54     1274.16     25.48 o
  -4  -8   1       15.80       18.72      2.44 o
  -3  -8   1      489.62      510.40     12.03 o
  -2  -8   1       61.66       63.44      3.42 o
  -1  -8   1     1591.01     1570.20     28.90 o
   0  -8   1      410.70      417.66      9.66 o
   1  -8   1     3640.47     3640.32     61.95 o
   2  -8   1      234.19      235.52      9.95 o
   3  -8   1        0.51        0.91      1.97 o
   4  -8   1      524.21      557.27     18.56 o
   5  -8   1       36.11       35.38      4.58 o
   6  -8   1       13.62       14.69      3.71 o
   7  -8   1        1.37        1.82      3.00 o
   8  -8   1      615.25      592.22     21.32 o
   9  -8   1       12.33        7.90      3.95 o
  10  -8   1      468.11      494.30     19.82 o
  11  -8   1       54.38       60.21      7.11 o
 -10  -7   1       54.67       82.48      8.84 o
  -9  -7   1        0.46        0.00      2.65 o
  -8  -7   1      226.81      230.15     12.67 o
  -7  -7   1       38.55       30.84      5.17 o
  -6  -7   1     1337.08     1375.30     39.21 o
  -5  -7   1        9.01        9.78      1.98 o
  -4  -7   1      173.55      177.80      9.04 o
  -3  -7   1      899.14      888.37     17.95 o
  -2  -7   1       23.58       19.29      2.01 o
  -1  -7   1       64.80       38.82      3.75 o
   0  -7   1       31.22       46.40      4.15 o
   1  -7   1     2639.60     2406.04     41.52 o
   2  -7   1       73.71       67.31      2.75 o
   3  -7   1       25.28       18.91      3.00 o
   4  -7   1       22.45       22.31      3.32 o
   5  -7   1      133.59      138.98      7.78 o
   6  -7   1        8.60       10.74      3.00 o
   7  -7   1      136.94      111.30      7.70 o
   8  -7   1      718.29      729.98     24.20 o
   9  -7   1      296.96      285.67     13.42 o
  10  -7   1      264.07      279.98     13.70 o
  11  -7   1      212.98      242.67     12.83 o
 -11  -6   1       56.71       51.80      7.38 o
 -10  -6   1      106.60      115.02      9.91 o
  -9  -6   1        0.10        0.00      2.33 o
  -8  -6   1      127.61      138.94      9.44 o
  -7  -6   1        2.03        2.57      2.88 o
  -6  -6   1       30.07       28.85      2.75 o
  -5  -6   1        9.63       12.37      1.91 o
  -3  -6   1      607.87      642.52     13.46 o
  -2  -6   1     1136.43     1190.43     30.05 o
  -1  -6   1     1183.82     1102.32     20.42 o
   0  -6   1     2065.83     2087.11     36.11 o
   1  -6   1     2456.75     2299.98     39.34 o
   2  -6   1      194.85      215.74      5.13 o
   3  -6   1      165.56      152.31      3.84 o
   4  -6   1        3.35       12.32      2.53 o
   5  -6   1      306.56      322.46     12.16 o
   6  -6   1       11.97        8.25      2.61 o
   7  -6   1       65.49       62.82      5.45 o
   8  -6   1      293.15      258.50     11.57 o
   9  -6   1        0.07        0.00      2.88 o
  10  -6   1      605.22      577.49     20.85 o
  11  -6   1        1.54        1.86      3.55 o
  12  -6   1        3.16        5.21      4.70 o
 -11  -5   1       33.17       21.12      5.57 o
 -10  -5   1      152.54      165.60     10.90 o
  -9  -5   1       69.58       51.37      6.28 o
  -8  -5   1      350.09      334.98     14.77 o
  -7  -5   1      149.21      137.01      8.65 o
  -6  -5   1      602.84      646.38     14.36 o
  -5  -5   1       44.27       51.91      3.06 o
  -3  -5   1      367.45      367.73      8.53 o
  -2  -5   1      583.85      712.41     13.96 o
  -1  -5   1     4529.66     4453.09     74.28 o
   0  -5   1     2383.04     2246.97     38.27 o
   1  -5   1     1676.28     1676.16     28.85 o
   2  -5   1      374.58      409.94      8.07 o
   3  -5   1     3256.41     3449.52     57.52 o
   4  -5   1      481.89      495.08      9.50 o
   5  -5   1       56.50       68.81      2.38 o
   6  -5   1       25.47       40.27      3.95 o
   7  -5   1       19.91       15.08      3.04 o
   8  -5   1      258.98      272.28     11.61 o
   9  -5   1      144.73      148.22      8.45 o
  10  -5   1      501.14      512.26     18.79 o
  11  -5   1      271.68      287.96     14.69 o
  12  -5   1       15.72       12.00      5.09 o
 -12  -4   1       17.65       19.15      5.41 o
 -11  -4   1       44.89       45.52      6.55 o
 -10  -4   1      274.55      244.13     13.03 o
  -9  -4   1      164.63      137.17      9.20 o
  -8  -4   1      461.88      479.81     18.08 o
  -7  -4   1       31.11       34.35      4.58 o
  -6  -4   1       47.28       45.79      2.97 o
  -5  -4   1       59.74       83.51      2.55 o
  -4  -4   1      472.26      439.81      9.80 o
  -2  -4   1       28.18       34.14      1.92 o
  -1  -4   1     1488.85     1373.79     24.03 o
   0  -4   1     1850.31     1878.52     31.96 o
   1  -4   1      759.87      778.34     13.93 o
   2  -4   1      210.74      196.54      4.17 o
   3  -4   1     2730.64     2670.83     44.69 o
   4  -4   1     4633.51     4789.95     79.23 o
   5  -4   1     2385.47     2526.35     43.00 o
   6  -4   1      594.79      644.81     12.78 o
   7  -4   1       49.62       57.74      2.25 o
   8  -4   1      210.74      210.49      9.63 o
   9  -4   1       20.99       25.66      3.87 o
  10  -4   1      869.58      853.20     19.29 o
  11  -4   1      188.95      200.97     12.04 o
  12  -4   1        0.79        0.00      3.40 o
 -12  -3   1      137.90      140.92     10.70 o
 -11  -3   1       56.12       50.38      6.63 o
 -10  -3   1       56.08       38.81      5.61 o
  -9  -3   1       12.95       15.12      4.07 o
  -8  -3   1      135.94      134.92      8.37 o
  -7  -3   1       80.81       79.64      6.16 o
  -6  -3   1      481.45      502.09     14.12 o
  -5  -3   1     1691.66     1701.05     24.57 o
  -4  -3   1      264.54      316.90      5.68 o
  -3  -3   1     4086.23     3895.00     91.05 o
  -2  -3   1     2431.73     2338.31     39.68 o
  -1  -3   1        5.56        7.42      0.95 o
   0  -3   1      101.15      101.29      2.67 o
   1  -3   1    20806.71    20157.86    332.74 o
   2  -3   1      155.93      156.37      3.26 o
   3  -3   1     2561.27     2444.86     40.97 o
   4  -3   1     4819.60     5183.29     85.64 o
   5  -3   1      500.75      490.97      9.96 o
   6  -3   1       85.27       63.64      5.01 o
   7  -3   1        1.38        1.23      1.05 o
   8  -3   1        8.10       12.03      1.78 o
   9  -3   1      165.09      166.54      6.75 o
  10  -3   1      104.88       86.71      7.23 o
  11  -3   1        2.30        0.00      3.08 o
  12  -3   1       74.43       77.39      7.82 o
  13  -3   1       97.22      100.68      9.12 o
 -12  -2   1       27.83       25.94      5.69 o
 -11  -2   1       56.88       42.64      5.92 o
 -10  -2   1       13.07        5.92      3.16 o
  -9  -2   1      119.14      117.23      7.98 o
  -8  -2   1      289.64      258.11     11.57 o
  -7  -2   1        0.07        0.00      1.03 o
  -6  -2   1      976.46      869.70     16.82 o
  -5  -2   1        4.38       14.95      1.70 o
  -4  -2   1     3743.87     3585.02    182.36 o
  -2  -2   1      863.93      858.63     15.41 o
  -1  -2   1     2071.76     2113.45     49.20 o
   0  -2   1      882.28      937.31     22.23 o
   2  -2   1      784.86      868.73     15.03 o
   3  -2   1     3685.70     3868.24     87.28 o
   4  -2   1     2346.33     2446.28     41.35 o
   5  -2   1     2261.14     2252.77     38.68 o
   6  -2   1        1.74        0.55      1.03 o
   7  -2   1       26.96       30.00      1.94 o
   8  -2   1       37.86       31.83      2.57 o
   9  -2   1       16.83       17.18      2.45 o
  11  -2   1       78.24       72.65      6.91 o
  12  -2   1       99.56       98.24      8.29 o
 -13  -1   1        5.60        4.82      3.63 o
 -12  -1   1       35.34       36.92      5.76 o
 -11  -1   1       22.57       18.40      4.42 o
 -10  -1   1       16.66       18.52      4.11 o
  -9  -1   1      149.17      145.26      8.57 o
  -8  -1   1     1331.10     1278.78     24.44 o
  -7  -1   1        0.24        0.88      1.17 o
  -6  -1   1     1164.78     1053.29     19.84 o
  -5  -1   1       50.83       63.69      4.78 o
  -4  -1   1      112.77      160.57      5.78 o
  -3  -1   1       38.52       47.46      3.00 o
  -2  -1   1        3.06        4.26      1.03 o
  -1  -1   1       45.31       46.20      2.25 o
   0  -1   1      212.90      206.42      5.25 o
   1  -1   1      540.69      470.02     11.65 o
   2  -1   1     5435.48     5736.13    130.34 o
   3  -1   1     3342.63     3426.09     82.19 o
   4  -1   1      119.10       98.36      8.02 o
   5  -1   1      104.16      123.63      3.94 o
   6  -1   1      113.96       98.01      3.05 o
   7  -1   1        0.43        1.66      0.98 o
   8  -1   1       52.80       49.63      3.50 o
   9  -1   1        0.42        0.00      1.50 o
  10  -1   1       12.39        8.97      2.42 o
  11  -1   1      136.83      122.12      6.08 o
 -12   0   1       89.00       86.51      7.90 o
 -11   0   1      228.08      229.84     11.77 o
 -10   0   1       36.96       36.76      4.94 o
  -9   0   1      417.59      394.22     14.06 o
  -8   0   1     1437.46     1369.20     25.96 o
  -7   0   1      529.46      536.54     23.61 o
  -6   0   1       12.18        7.74      2.01 o
  -5   0   1       22.77       23.45      2.72 o
  -4   0   1       32.03       47.89      3.24 o
  -3   0   1      656.40      660.52     17.18 o
  -2   0   1     1138.38     1101.24     26.38 o
  -1   0   1      951.73      893.68     21.04 o
   1   0   1     2724.80     2761.69     63.17 o
   2   0   1     1776.72     1836.14     30.60 o
   3   0   1      951.09     1005.75     17.80 o
   4   0   1     3552.77     3564.75     59.24 o
   5   0   1     2303.02     2461.10     42.09 o
   6   0   1     2268.21     2257.63     39.35 o
   7   0   1       39.44       43.27      6.50 o
   8   0   1      178.80      190.80      6.33 o
   9   0   1      172.28      183.68      6.53 o
  10   0   1      192.22      161.88      6.39 o
  11   0   1      106.02       84.34      7.50 o
  12   0   1        5.46       11.29      4.07 o
 -11   1   1     1257.21     1206.90     35.14 o
 -10   1   1      473.14      463.25      9.77 o
  -9   1   1      390.26      406.70     10.54 o
  -8   1   1      294.90      286.45     11.25 o
  -7   1   1      224.12      217.36      8.96 o
  -6   1   1      857.73      889.69     24.09 o
  -5   1   1      134.47      108.15      5.05 o
  -4   1   1      657.10      783.28     20.26 o
  -2   1   1    19336.42    17518.64    399.14 o
  -1   1   1      195.49      202.87      5.33 o
   0   1   1    11315.59    11022.45    253.01 o
   1   1   1     3105.68     3172.68     72.65 o
   2   1   1    12043.04    12002.27    206.01 o
   3   1   1     1725.24     1885.61     31.94 o
   4   1   1      173.09      169.17      4.54 o
   5   1   1      948.43     1042.26     19.37 o
   6   1   1      349.54      270.96      7.07 o
   7   1   1       71.83       64.26      5.33 o
   8   1   1     1259.26     1192.05     23.23 o
   9   1   1       69.47       84.47      4.40 o
  10   1   1      210.12      205.04     11.09 o
  11   1   1      324.29      284.95     13.94 o
  12   1   1       55.07       49.87      6.83 o
 -11   2   1      403.99      424.92     17.14 o
 -10   2   1      514.82      532.20     10.82 o
  -9   2   1      474.58      468.74     11.59 o
  -8   2   1     1480.44     1482.58     40.67 o
  -5   2   1      322.27      336.11      6.15 o
  -4   2   1      893.26      822.10     15.32 o
  -3   2   1       85.81       96.99      2.86 o
  -2   2   1     2364.19     2488.31     41.51 o
  -1   2   1     1681.37     1616.09     27.21 o
   0   2   1       13.25       22.90      1.54 o
   1   2   1    43635.42    39480.29    895.18 o
   2   2   1      467.98      515.36      9.73 o
   3   2   1    12585.02    12346.09    199.45 o
   4   2   1     1012.97     1072.10     15.83 o
   5   2   1      621.89      593.82     12.10 o
   6   2   1       39.36       24.29      3.16 o
   7   2   1       11.37       10.44      1.76 o
   8   2   1       78.98       75.84      3.95 o
   9   2   1       21.99       35.42      5.09 o
  10   2   1       73.23       57.96      6.40 o
  11   2   1      104.70       87.93      8.02 o
  12   2   1      484.28      461.80     19.78 o
 -12   3   1       16.22       24.52      5.57 o
 -11   3   1      165.39      155.41      7.17 o
 -10   3   1      142.72      132.74      8.92 o
  -9   3   1      122.08      114.30      4.95 o
  -8   3   1       49.20       49.77      3.18 o
  -7   3   1       96.28       93.02      3.94 o
  -6   3   1     2242.77     2219.64     38.86 o
  -5   3   1     1600.27     1700.75     29.97 o
  -4   3   1      598.41      537.73     10.61 o
  -3   3   1        1.83        1.64      0.65 o
  -2   3   1     1766.39     1832.37     31.12 o
  -1   3   1     1371.49     1440.17     24.66 o
   0   3   1        1.28        3.53      1.80 o
   1   3   1    14656.08    13388.42   1182.88 o
   2   3   1     1193.93     1311.07     22.96 o
   3   3   1     5742.82     5762.38     77.68 o
   4   3   1      330.94      343.76     10.68 o
   5   3   1      187.76      161.57      3.77 o
   6   3   1       14.82       27.71      3.57 o
   7   3   1     1327.18     1253.56     23.86 o
   8   3   1      190.90      193.59     10.31 o
   9   3   1        0.30        0.12      2.57 o
  10   3   1      417.89      393.30     17.10 o
  11   3   1      124.29      128.76      9.99 o
  12   3   1      101.85       99.06      9.28 o
 -13   4   1       34.27       41.18      7.27 o
 -12   4   1        0.19        5.92      4.46 o
 -11   4   1        6.13        6.91      3.91 o
 -10   4   1        5.80        7.23      4.15 o
  -9   4   1        3.82        5.61      3.28 o
  -8   4   1     1060.62     1129.55     33.25 o
  -7   4   1      825.75      818.31     16.43 o
  -6   4   1      499.74      499.50     14.23 o
  -5   4   1        1.52        1.22      0.77 o
  -4   4   1      758.23      761.39     14.32 o
  -3   4   1       30.91       24.95      2.53 o
  -2   4   1      170.09      169.65      4.18 o
  -1   4   1      228.00      259.78      5.74 o
   0   4   1       86.40      125.15      3.71 o
   1   4   1     1496.49     1544.21     37.67 o
   2   4   1     4571.65     4866.30     80.95 o
   3   4   1      153.63      107.92      4.88 o
   4   4   1      229.46      234.13      6.03 o
   5   4   1      463.52      484.01      8.47 o
   6   4   1      114.85      110.61      7.11 o
   7   4   1      461.38      448.85     16.90 o
   8   4   1      237.27      234.06     11.96 o
   9   4   1        4.68        5.25      3.44 o
  10   4   1      198.61      194.69     11.77 o
  11   4   1       12.12       11.25      4.58 o
 -12   5   1       47.35       39.40      6.16 o
 -11   5   1      330.22      337.82     15.79 o
 -10   5   1      176.69      189.60     11.13 o
  -9   5   1       51.29       60.57      6.36 o
  -8   5   1        1.23        2.41      2.84 o
  -7   5   1       15.26       18.60      3.63 o
  -6   5   1     1569.85     1573.29     28.36 o
  -5   5   1     1079.71     1076.88     19.89 o
  -4   5   1     1083.97     1129.19     20.50 o
  -3   5   1      493.77      503.17     10.09 o
  -2   5   1      501.26      506.87     10.14 o
  -1   5   1      286.67      325.74      7.19 o
   0   5   1      323.12      404.89      8.61 o
   1   5   1      961.81      947.43     17.62 o
   2   5   1       31.68       23.47      1.78 o
   3   5   1     1186.69     1119.31     20.96 o
   4   5   1      100.16       90.04      4.13 o
   5   5   1      917.76      962.06     28.15 o
   6   5   1       25.43       35.10      4.82 o
   7   5   1      381.65      386.59     15.83 o
   8   5   1      108.52      100.64      8.13 o
   9   5   1        1.25        0.00      2.76 o
  10   5   1      154.92      156.95     10.94 o
  11   5   1        0.26        0.00      3.47 o
 -12   6   1      183.82      221.31     13.23 o
 -11   6   1      342.65      392.47     17.61 o
 -10   6   1       28.89       39.17      6.04 o
  -9   6   1      205.90      225.06     11.88 o
  -8   6   1      372.11      385.09     15.95 o
  -7   6   1      142.94      135.86      8.37 o
  -6   6   1        1.88        0.04      1.93 o
  -5   6   1     1382.70     1430.85     39.56 o
  -4   6   1      838.16      799.78     15.33 o
  -3   6   1      221.49      235.73      5.87 o
  -2   6   1      794.50      775.16     14.88 o
  -1   6   1      891.36      920.76     17.32 o
   0   6   1      386.28      387.11      8.65 o
   1   6   1      296.59      320.48      7.61 o
   2   6   1      192.11      234.53      9.28 o
   3   6   1       80.04       77.63      3.48 o
   4   6   1      353.94      369.93     19.19 o
   5   6   1     2550.89     2572.53     65.35 o
   6   6   1        1.04        3.20      2.84 o
   7   6   1       48.53       50.26      6.00 o
   8   6   1      169.71      158.01     10.34 o
   9   6   1        1.22        4.11      3.55 o
  10   6   1       75.55       55.67      7.50 o
 -12   7   1      120.91      167.21     11.96 o
 -11   7   1       45.27       58.12      7.38 o
 -10   7   1        3.39        4.07      3.87 o
  -9   7   1       49.88       49.08      6.20 o
  -8   7   1        6.29        6.44      3.71 o
  -7   7   1        0.70        1.42      3.00 o
  -6   7   1      263.69      262.80     12.04 o
  -5   7   1      163.53      168.32      8.96 o
  -4   7   1     1918.21     1889.02     50.38 o
  -3   7   1      987.85     1026.57     19.37 o
  -2   7   1      480.29      488.94     13.21 o
  -1   7   1        9.87       15.09      1.64 o
   0   7   1        1.29        1.05      1.04 o
   1   7   1        9.79        5.85      1.39 o
   2   7   1        2.82        5.56      1.36 o
   3   7   1      332.28      336.55      8.66 o
   4   7   1      200.33      217.52     10.42 o
   5   7   1      149.28      171.36      9.75 o
   6   7   1        0.05        1.70      2.72 o
   7   7   1      293.74      280.57     13.86 o
   8   7   1        0.77        0.00      2.96 o
   9   7   1       23.57       18.99      5.29 o
  10   7   1        2.87        0.43      3.75 o
 -11   8   1      298.28      346.00     17.18 o
 -10   8   1      148.73      151.54     10.62 o
  -9   8   1      203.69      189.36     11.69 o
  -8   8   1       19.61       17.06      4.70 o
  -7   8   1      223.10      233.27     12.24 o
  -6   8   1       68.79       71.62      6.75 o
  -5   8   1      332.35      350.18     14.29 o
  -4   8   1      318.53      284.64     12.16 o
  -3   8   1       92.20       97.33      6.59 o
  -2   8   1     1176.89     1151.61     21.85 o
  -1   8   1      326.85      346.72      8.54 o
   0   8   1       21.00       17.23      3.40 o
   1   8   1       20.65       20.99      5.39 o
   2   8   1      296.76      311.71      8.39 o
   3   8   1       41.34       50.70      3.29 o
   4   8   1        7.50       12.16      3.59 o
   5   8   1     1058.89     1007.86     31.07 o
   6   8   1        1.51        0.71      2.68 o
   7   8   1      114.22      134.68      9.83 o
   8   8   1        4.24        7.03      4.11 o
   9   8   1       16.95       13.15      4.82 o
 -10   9   1        0.50        3.51      4.34 o
  -9   9   1       52.89       44.93      6.83 o
  -8   9   1        3.04        0.00      3.28 o
  -7   9   1      273.07      326.57     15.04 o
  -6   9   1      172.80      184.90     10.66 o
  -5   9   1        3.60        4.94      3.44 o
  -4   9   1       68.81       66.89      6.16 o
  -3   9   1        0.09        0.00      2.61 o
  -2   9   1      312.54      300.23     12.44 o
  -1   9   1        7.96        4.17      1.56 o
   0   9   1       21.49       18.40      3.51 o
   1   9   1      271.93      263.58      8.57 o
   2   9   1        3.26        0.00      1.39 o
   3   9   1      201.21      109.09      6.48 o
   4   9   1      340.76      314.84     14.17 o
   5   9   1      567.80      576.42     21.40 o
   6   9   1        3.58        8.49      4.11 o
   7   9   1       16.78       12.24      4.78 o
   8   9   1       19.37       14.33      5.01 o
  -9  10   1      166.16      171.75     12.08 o
  -8  10   1       17.92       16.03      4.97 o
  -7  10   1      193.15      233.31     12.83 o
  -6  10   1      192.28      231.34     12.48 o
  -5  10   1       66.28       78.30      7.07 o
  -4  10   1      109.17      111.74      7.98 o
  -3  10   1       74.37       66.14      6.12 o
  -2  10   1      869.57      841.36     26.26 o
  -1  10   1       30.17       32.30      4.34 o
   0  10   1       41.93       42.05      4.62 o
   1  10   1      122.71      129.69      5.57 o
   2  10   1      265.93      271.49      8.51 o
   3  10   1       47.68       41.14      5.37 o
   4  10   1      175.38      165.12     10.15 o
   5  10   1      134.40      135.47      9.91 o
   6  10   1        1.42        1.70      3.67 o
   7  10   1       36.07       49.71      7.34 o
  -8  11   1        5.53        5.49      4.42 o
  -7  11   1      347.95      375.93     17.33 o
  -6  11   1        0.60        0.32      3.55 o
  -5  11   1      150.82      137.56      9.75 o
  -4  11   1        1.32        0.67      3.08 o
  -3  11   1      121.28      119.48      8.29 o
  -2  11   1       71.37       73.01      6.51 o
  -1  11   1       23.80       21.12      4.19 o
   0  11   1      232.82      204.96     10.34 o
   1  11   1        8.01        6.16      3.36 o
   2  11   1       46.69       50.46      5.88 o
   3  11   1       31.91       29.97      5.33 o
   4  11   1       56.98       69.73      7.42 o
   5  11   1      112.19      100.49      9.28 o
   6  11   1        3.85        7.66      4.58 o
  -7  12   1       15.79       22.43      5.69 o
  -6  12   1       34.30       37.63      6.28 o
  -5  12   1        3.29        9.16      4.19 o
  -4  12   1       43.94       33.56      5.49 o
  -3  12   1      194.54      194.22     11.02 o
  -2  12   1      477.21      461.25     18.08 o
  -1  12   1        2.32        0.00      2.96 o
   0  12   1       38.37       48.05      5.84 o
   1  12   1       54.05       52.47      5.84 o
   4  12   1        1.08        3.75      4.38 o
  -4  13   1        7.47        3.51      4.19 o
  -3  13   1        3.67        9.08      4.11 o
  -2  13   1       10.27       13.66      4.34 o
  -1  13   1        9.65        2.68      3.79 o
   0  13   1       63.08       56.50      6.51 o
   0 -14   2       30.56       27.16      5.45 o
   1 -14   2        2.22        4.66      3.79 o
   2 -14   2      115.90      112.49      9.24 o
   3 -14   2       36.78       46.31      6.67 o
  -3 -13   2       73.15       97.21      8.25 o
  -2 -13   2      306.50      311.13     14.73 o
  -1 -13   2        0.21        2.37      3.40 o
   0 -13   2       90.03       89.47      7.90 o
   1 -13   2        0.50        0.00      3.12 o
   2 -13   2       31.09       25.43      4.82 o
   3 -13   2        1.52        5.41      3.55 o
   4 -13   2        6.63        9.20      4.11 o
   5 -13   2        8.72       11.92      4.62 o
   6 -13   2       16.14        7.27      4.62 o
  -5 -12   2       82.16       74.47      8.02 o
  -3 -12   2        2.28        3.47      3.20 o
  -2 -12   2      146.73      160.78      9.91 o
  -1 -12   2      136.51      134.40      8.80 o
   0 -12   2      349.80      340.78     14.37 o
   1 -12   2      149.92      155.41      9.59 o
   2 -12   2      150.90      123.19      8.41 o
   3 -12   2        3.06        1.46      3.08 o
   4 -12   2      457.35      435.90     17.57 o
   5 -12   2       66.02       73.20      7.19 o
   6 -12   2       21.81       24.99      5.33 o
   7 -12   2      164.74      177.28     11.45 o
   8 -12   2        6.50        3.71      4.34 o
  -7 -11   2      238.48      273.11     14.92 o
  -6 -11   2        7.46       19.66      5.25 o
  -5 -11   2        4.74        3.71      3.55 o
  -4 -11   2       64.09       60.20      4.46 o
  -3 -11   2        0.28        0.25      2.02 o
  -2 -11   2      612.06      638.57     21.72 o
  -1 -11   2       13.73        6.16      3.20 o
   0 -11   2      331.24      328.54     13.74 o
   1 -11   2       69.75       62.58      5.96 o
   2 -11   2      297.80      282.23     12.48 o
   3 -11   2      110.16      108.90      7.66 o
   4 -11   2       10.64        8.33      3.51 o
   5 -11   2      367.22      357.29     15.24 o
   6 -11   2      200.16      200.14     11.33 o
   7 -11   2      355.65      353.42     15.91 o
   8 -11   2       19.92       17.49      5.17 o
   9 -11   2       58.09       58.28      7.19 o
  -8 -10   2        8.07        8.09      4.70 o
  -7 -10   2       42.82       56.94      7.23 o
  -6 -10   2        2.82        0.00      3.20 o
  -5 -10   2      380.01      405.50     16.90 o
  -4 -10   2      623.68      649.27     15.52 o
  -3 -10   2      139.27      143.17      6.42 o
  -2 -10   2      559.35      541.67     12.99 o
  -1 -10   2       90.09       91.96      6.51 o
   0 -10   2      363.84      381.69     14.53 o
   1 -10   2      103.39       99.58      6.71 o
   2 -10   2      276.40      238.56     10.78 o
   3 -10   2       12.74       11.17      3.47 o
   4 -10   2      116.81      120.43      7.90 o
   5 -10   2      189.44      171.75      9.79 o
   6 -10   2       22.86       26.65      4.74 o
   7 -10   2      222.34      189.44     11.02 o
   8 -10   2      101.40       90.89      7.90 o
   9 -10   2      185.55      165.67     10.86 o
  10 -10   2       21.95       16.74      5.37 o
  -9  -9   2       10.36       17.89      5.61 o
  -8  -9   2        3.05        0.36      3.59 o
  -7  -9   2       67.55       76.64      7.82 o
  -6  -9   2       90.33       98.55      8.17 o
  -5  -9   2      171.94      170.80      6.70 o
  -4  -9   2      221.71      230.82      7.65 o
  -3  -9   2       45.43       45.39      3.33 o
  -2  -9   2      514.92      498.85     11.86 o
  -1  -9   2       85.23       89.22      4.12 o
   0  -9   2        8.84       10.43      1.80 o
   1  -9   2       44.42       37.11      4.07 o
   2  -9   2      775.94      748.89     23.02 o
   3  -9   2        1.87        2.68      2.09 o
   4  -9   2      448.53      445.97     16.07 o
   5  -9   2      318.02      315.63     13.11 o
   6  -9   2        1.32        3.99      2.96 o
   7  -9   2      147.64      148.34      9.16 o
   8  -9   2        0.03        0.00      3.16 o
   9  -9   2        8.95        9.08      4.34 o
  10  -9   2        0.19        1.15      3.75 o
  11  -9   2      153.71      150.75     10.50 o
 -10  -8   2        1.00        0.51      3.67 o
  -9  -8   2       61.87       45.96      6.99 o
  -8  -8   2        3.44        0.63      3.16 o
  -7  -8   2      292.33      291.11     14.21 o
  -6  -8   2      404.93      399.02     16.35 o
  -5  -8   2        2.70        2.65      1.82 o
  -4  -8   2        1.40        5.42      2.70 o
  -3  -8   2      134.64      133.91      9.63 o
  -2  -8   2       47.41       39.96      2.83 o
  -1  -8   2      264.71      266.52      7.21 o
   0  -8   2      940.41      934.58     18.13 o
   1  -8   2      201.98      234.14      6.18 o
   2  -8   2      887.43      849.26     24.87 o
   3  -8   2      226.31      215.50      9.36 o
   4  -8   2       16.36       10.31      2.68 o
   5  -8   2        1.14        1.34      2.01 o
   6  -8   2        1.37        0.39      2.72 o
   7  -8   2      162.06      153.75      8.92 o
   8  -8   2       23.60       13.11      4.15 o
   9  -8   2      603.29      627.91     22.19 o
  10  -8   2        8.91        8.29      4.34 o
  11  -8   2       33.61       31.59      5.88 o
 -10  -7   2       29.05       31.07      6.04 o
  -9  -7   2      346.54      329.33     16.03 o
  -8  -7   2        0.20        2.17      3.16 o
  -7  -7   2      140.26      130.18      8.92 o
  -6  -7   2       31.53       21.75      9.48 o
  -5  -7   2     1098.96     1125.89     22.65 o
  -4  -7   2      111.86      102.60      4.64 o
  -3  -7   2      428.22      452.22     10.62 o
  -2  -7   2      163.65      168.85      5.35 o
  -1  -7   2       64.66       82.93      5.86 o
   0  -7   2      748.27      771.48     15.06 o
   1  -7   2      355.46      355.04      7.91 o
   2  -7   2     5003.92     5146.17     85.54 o
   3  -7   2      639.97      585.03     18.20 o
   4  -7   2      377.50      343.15     12.56 o
   5  -7   2       39.23       32.50      3.75 o
   6  -7   2        1.65        0.00      1.74 o
   7  -7   2      128.03      147.39      8.37 o
   8  -7   2      219.83      204.92     10.31 o
   9  -7   2      230.65      223.20     11.21 o
  10  -7   2       22.91       16.15      4.58 o
  11  -7   2      165.68      169.31     11.73 o
  12  -7   2       22.08       25.39      6.51 o
 -11  -6   2       53.31       55.28      7.42 o
 -10  -6   2      289.82      268.25     14.37 o
  -9  -6   2      207.34      204.05     11.96 o
  -8  -6   2       82.87       70.56      6.91 o
  -7  -6   2       29.84       33.77      3.18 o
  -6  -6   2      318.69      220.16      9.56 o
  -5  -6   2      387.92      409.10     14.06 o
  -4  -6   2       48.96       49.80      3.01 o
  -3  -6   2       79.89       75.82      3.48 o
  -2  -6   2      620.00      647.70     13.26 o
  -1  -6   2      157.26      138.61      5.82 o
   0  -6   2     2310.03     2203.03     37.90 o
   1  -6   2      217.84      245.75      5.73 o
   2  -6   2     3775.79     3891.77     64.79 o
   3  -6   2      217.06      217.16      8.61 o
   4  -6   2       18.59       32.77      3.51 o
   5  -6   2      250.54      252.06     10.19 o
   6  -6   2      811.83      864.18     25.51 o
   7  -6   2       96.61      101.51      6.48 o
   8  -6   2       71.10       64.04      5.65 o
   9  -6   2      967.85      935.84     28.67 o
  10  -6   2        2.53        0.28      3.24 o
  11  -6   2      393.21      383.90     17.89 o
  12  -6   2        9.28        9.59      4.82 o
 -11  -5   2        1.38        3.59      3.75 o
 -10  -5   2       68.30       77.47      7.66 o
  -9  -5   2      122.04      106.84      8.33 o
  -8  -5   2       14.47       14.25      3.87 o
  -7  -5   2      225.04      225.39      7.45 o
  -6  -5   2       51.68       28.46      8.49 o
  -5  -5   2       52.53       42.32      4.72 o
  -4  -5   2      176.21      191.49      5.80 o
  -3  -5   2     1465.76     1442.26     26.27 o
  -2  -5   2     1369.58     1434.97     25.78 o
  -1  -5   2     1414.84     1372.76     24.41 o
   0  -5   2     2068.13     2040.84     34.89 o
   1  -5   2      672.50      735.07     13.47 o
   2  -5   2     1961.76     1872.66     36.21 o
   3  -5   2        1.25        0.00      1.42 o
   4  -5   2      827.96      790.31     22.39 o
   5  -5   2       24.37       27.04      2.19 o
   6  -5   2      375.52      364.24     12.87 o
   7  -5   2       66.75       63.85      5.05 o
   8  -5   2       14.74       11.41      2.92 o
   9  -5   2      108.92      105.15      6.75 o
  10  -5   2        0.38        0.00      3.63 o
  11  -5   2      118.21      104.75      9.08 o
  12  -5   2       53.06       56.19      7.38 o
 -12  -4   2      191.10      218.42     13.39 o
 -11  -4   2        0.14        0.00      2.68 o
 -10  -4   2      175.58      206.46     11.96 o
  -9  -4   2      317.76      294.59     13.74 o
  -8  -4   2       50.34       51.09      5.61 o
  -7  -4   2       45.80       42.48      4.90 o
  -6  -4   2      259.31      252.46     10.90 o
  -5  -4   2        8.58        6.29      0.81 o
  -4  -4   2      173.68      193.25      5.64 o
  -3  -4   2    10309.80    10274.02    168.90 o
  -2  -4   2      474.62      499.49     10.22 o
  -1  -4   2      157.62      166.05      4.30 o
   0  -4   2     3251.07     3169.58     61.67 o
   1  -4   2     3520.95     3597.54     59.60 o
   2  -4   2       82.18       74.82      3.87 o
   3  -4   2      451.96      509.97     14.89 o
   4  -4   2     1061.64      994.90     17.61 o
   5  -4   2      836.84      947.99     17.27 o
   6  -4   2      175.97      192.57      5.13 o
   7  -4   2        8.70        3.16      1.93 o
   8  -4   2        1.29        2.51      3.34 o
   9  -4   2      246.44      237.60      7.86 o
  10  -4   2       20.43       22.78      5.05 o
  11  -4   2      161.19      166.42     10.86 o
  12  -4   2        0.68        0.00      3.87 o
 -12  -3   2       34.17       34.11      6.00 o
 -11  -3   2       13.14       10.31      4.03 o
 -10  -3   2      581.04      567.38     21.16 o
  -9  -3   2      451.41      435.35     17.21 o
  -8  -3   2       81.42       71.90      6.28 o
  -7  -3   2      864.99      841.52     25.43 o
  -6  -3   2       60.69       57.96      3.89 o
  -5  -3   2      975.40      935.81     14.37 o
  -4  -3   2     1170.05     1289.59     23.72 o
  -3  -3   2      478.06      460.74      9.69 o
  -2  -3   2       96.77      101.24      3.17 o
  -1  -3   2      241.21      250.67      5.46 o
   0  -3   2     1797.04     1855.44     43.27 o
   1  -3   2    17941.45    17289.52    408.22 o
   2  -3   2      633.46      639.95     17.10 o
   3  -3   2      331.10      371.70      7.19 o
   4  -3   2     7749.35     8628.98    141.26 o
   5  -3   2       20.74       18.45      1.48 o
   6  -3   2     1726.44     1845.97     32.44 o
   7  -3   2      470.49      452.84      8.52 o
   8  -3   2       36.25       38.94      2.26 o
   9  -3   2        1.25        0.00      2.72 o
  10  -3   2       16.28       10.38      3.63 o
  11  -3   2      838.70      779.49     26.34 o
  12  -3   2        4.72        4.58      4.30 o
 -12  -2   2      202.17      207.13     12.12 o
 -11  -2   2       78.22       55.51      6.55 o
 -10  -2   2      659.03      598.61     21.44 o
  -9  -2   2      379.25      365.66     14.92 o
  -8  -2   2      223.58      225.33     10.74 o
  -7  -2   2     2580.40     2668.70     46.23 o
  -6  -2   2        1.43        0.02      0.91 o
  -5  -2   2      912.50      910.09     16.91 o
  -4  -2   2      192.63      210.77     10.38 o
  -3  -2   2     2419.99     2490.63     42.55 o
  -2  -2   2     5216.52     5345.59     88.22 o
  -1  -2   2     2580.63     2558.71     42.68 o
   0  -2   2     1009.07     1076.11     18.29 o
   1  -2   2      121.11      118.96      3.16 o
   2  -2   2     9741.17    10072.67    165.19 o
   3  -2   2       13.80        5.46      0.83 o
   4  -2   2      996.38     1056.76     15.57 o
   5  -2   2     2242.75     2379.89     33.48 o
   6  -2   2     3141.70     3258.35     45.48 o
   7  -2   2       37.28       30.38      1.92 o
   8  -2   2      215.93      222.56      5.48 o
   9  -2   2      240.64      214.42      9.46 o
  10  -2   2       24.29       28.86      4.86 o
  11  -2   2      273.21      279.86     13.27 o
  12  -2   2        4.96        3.16      3.83 o
 -13  -1   2        0.06        0.00      3.71 o
 -12  -1   2      152.96      170.49     10.86 o
 -11  -1   2        0.45        0.00      2.57 o
 -10  -1   2       13.97       22.31      4.19 o
  -9  -1   2      220.48      211.48     10.50 o
  -8  -1   2     1085.50     1052.11     20.71 o
  -7  -1   2       94.64      105.51      4.14 o
  -6  -1   2      100.37      113.81      4.00 o
  -5  -1   2      682.91      711.58     20.22 o
  -4  -1   2     1461.82     1696.03     41.77 o
  -3  -1   2     3194.13     3252.95     75.85 o
  -2  -1   2      350.25      337.24      7.40 o
  -1  -1   2     1116.66     1126.24     26.77 o
   1  -1   2     2523.33     2639.81     60.29 o
   2  -1   2     2557.98     2636.57     43.44 o
   3  -1   2     1745.31     1529.41    114.31 o
   4  -1   2     3216.44     3222.43     54.61 o
   5  -1   2      934.91      996.27     18.50 o
   6  -1   2      326.03      306.63      6.07 o
   7  -1   2      198.89      205.65      4.89 o
   8  -1   2      419.07      377.27     13.40 o
   9  -1   2      255.78      251.50      7.98 o
  10  -1   2        1.40        0.00      1.66 o
  11  -1   2      369.63      375.77     15.60 o
 -13   0   2        0.91        3.71      3.63 o
 -12   0   2      146.25      135.15      9.56 o
 -11   0   2       53.09       57.73      6.08 o
 -10   0   2      292.63      280.41     12.56 o
  -9   0   2        8.75        7.47      2.11 o
  -8   0   2     1212.44     1174.29     32.50 o
  -7   0   2     1716.15     1766.78     45.13 o
  -6   0   2      295.05      323.25     11.33 o
  -5   0   2       17.87       24.68      2.65 o
  -4   0   2     1084.78     1164.34     29.34 o
  -3   0   2        5.56        2.25      1.03 o
  -2   0   2       11.43       13.66      1.34 o
  -1   0   2     1372.25     1433.10     33.60 o
   0   0   2       64.76       60.65      2.17 o
   1   0   2      273.37      303.14      5.75 o
   2   0   2     1443.74     1415.81     23.98 o
   3   0   2      416.95      437.59      8.70 o
   4   0   2     1193.72     1112.84     20.07 o
   5   0   2      689.45      701.33     13.92 o
   6   0   2     2462.41     2434.19     42.35 o
   7   0   2      457.02      453.71     10.72 o
   8   0   2       87.74       85.45      4.16 o
   9   0   2        7.84        9.75      2.18 o
  10   0   2       25.32       24.21      3.03 o
  11   0   2       25.90       25.98      4.94 o
  12   0   2       69.75       59.42      6.79 o
 -11   1   2        0.02        0.00      2.08 o
 -10   1   2      129.67      117.96      5.48 o
  -9   1   2      387.09      365.58     13.90 o
  -8   1   2      408.36      422.00     14.69 o
  -7   1   2      558.04      616.66     18.60 o
  -6   1   2        0.63        0.83      1.34 o
  -5   1   2      121.69      102.46      4.90 o
  -4   1   2     1894.59     1913.38     45.68 o
  -3   1   2     2901.76     2776.90     64.52 o
  -2   1   2     7099.86     7120.19    161.17 o
  -1   1   2     6163.99     6343.03    143.60 o
   0   1   2    18021.31    15715.46    357.01 o
   1   1   2     7494.26     7749.93    148.87 o
   2   1   2     2624.25     2699.53     44.75 o
   3   1   2       79.50       72.64      2.59 o
   4   1   2      620.10      554.02     11.12 o
   5   1   2      245.42      253.85      8.02 o
   6   1   2     4319.36     4304.17     72.34 o
   7   1   2      233.38      232.34      6.83 o
   8   1   2      136.74      136.11      5.35 o
   9   1   2      101.53       91.86      4.67 o
  10   1   2        8.24        2.57      3.32 o
  11   1   2       48.76       48.41      6.40 o
  12   1   2        6.18        5.13      3.71 o
 -11   2   2      287.61      291.21      9.81 o
 -10   2   2       10.42        9.78      4.58 o
  -9   2   2      126.66      116.92      5.20 o
  -8   2   2     1149.08     1096.39     29.61 o
  -7   2   2      377.62      366.01     12.16 o
  -6   2   2        7.38       11.09      1.93 o
  -5   2   2     8225.83     8368.00    190.55 o
  -4   2   2      286.13      266.83      8.25 o
  -3   2   2      661.88      569.40     14.61 o
  -2   2   2      225.25      219.42      4.90 o
  -1   2   2       35.74       33.85      1.54 o
   0   2   2     9508.91     9360.62    211.51 o
   1   2   2     3941.27     3777.49     86.86 o
   2   2   2      414.08      392.82     11.53 o
   3   2   2     2149.30     2032.46     34.69 o
   4   2   2      233.79      214.66      5.58 o
   5   2   2      126.75      149.14      5.90 o
   6   2   2     1392.17     1380.59     25.57 o
   7   2   2       78.06       79.54      7.94 o
   8   2   2      278.69      277.56      8.07 o
   9   2   2        0.39        0.00      2.65 o
  10   2   2       12.80       20.18      4.74 o
  11   2   2       88.35       74.86      7.74 o
  12   2   2       38.72       23.61      5.65 o
 -12   3   2       74.95       80.35      7.94 o
 -11   3   2      248.15      257.08     13.07 o
 -10   3   2     1587.43     1646.08     46.99 o
  -9   3   2        5.81        7.07      1.97 o
  -8   3   2     2578.21     2536.19     45.20 o
  -7   3   2     1119.32     1110.07     21.45 o
  -6   3   2     3346.76     3337.31     57.20 o
  -5   3   2      468.18      463.96     10.00 o
  -4   3   2     1027.23     1023.11     18.79 o
  -3   3   2      635.75      783.24     14.51 o
  -2   3   2       38.32       40.67      2.72 o
  -1   3   2     2474.52     2583.58     43.44 o
   0   3   2       80.92      105.38      4.26 o
   1   3   2     5713.77     5625.75     92.73 o
   2   3   2      885.68      933.82     16.87 o
   3   3   2     6985.58     6981.15     93.91 o
   4   3   2      616.53      632.10     10.11 o
   5   3   2        0.34        1.25      1.02 o
   6   3   2      503.55      549.70     12.09 o
   7   3   2      457.24      445.10     11.49 o
   8   3   2       13.37       10.62      3.59 o
   9   3   2      242.02      232.13     12.40 o
  10   3   2       34.71       45.13      6.44 o
  11   3   2      152.13      155.80     10.90 o
  12   3   2      232.89      216.21     13.54 o
 -12   4   2      130.78      138.59     10.54 o
 -11   4   2       21.82       22.35      5.13 o
 -10   4   2       10.99        1.97      3.71 o
  -9   4   2       99.54       91.88      7.46 o
  -8   4   2     1427.76     1425.97     27.09 o
  -7   4   2      691.00      689.86     14.56 o
  -6   4   2     1170.08     1145.43     21.60 o
  -5   4   2      210.60      196.03      5.32 o
  -4   4   2       51.79       52.15      2.38 o
  -3   4   2      522.65      488.96      9.90 o
  -2   4   2     1394.34     1459.01     25.61 o
  -1   4   2      150.16      180.34      4.62 o
   0   4   2      111.74      128.49      3.72 o
   1   4   2    11585.29    12200.68    199.49 o
   2   4   2     2084.13     2307.28     39.57 o
   3   4   2        4.71        5.91      1.09 o
   4   4   2     1935.84     2003.74     28.59 o
   5   4   2        0.24        0.00      1.40 o
   6   4   2        7.89       12.67      1.94 o
   7   4   2      543.05      518.44     12.07 o
   8   4   2      899.20      942.99     29.85 o
   9   4   2      169.80      170.61     10.90 o
  10   4   2      166.81      196.79     12.24 o
  11   4   2       28.13       19.66      5.33 o
 -12   5   2       60.73       72.29      8.29 o
 -11   5   2        1.21        0.00      3.40 o
 -10   5   2      292.62      285.63     14.14 o
  -9   5   2       68.88       63.41      6.63 o
  -8   5   2      488.72      562.57     20.53 o
  -7   5   2      131.59      117.90      7.78 o
  -6   5   2      294.58      289.57      7.29 o
  -5   5   2     1084.96     1122.08     20.94 o
  -4   5   2        0.52        3.25      0.97 o
  -3   5   2       35.74       47.01      2.25 o
  -2   5   2        3.42        1.53      0.83 o
  -1   5   2      141.32      129.01      6.20 o
   0   5   2     1482.85     1689.35     29.70 o
   1   5   2      539.08      447.08     13.66 o
   2   5   2      791.06      751.09     20.81 o
   3   5   2       18.70       20.09      3.06 o
   4   5   2      591.57      562.50     28.88 o
   5   5   2      851.83      859.29     25.90 o
   6   5   2      201.70      185.81     10.11 o
   7   5   2       16.40       12.48      3.91 o
   8   5   2      613.38      606.39     22.31 o
   9   5   2       66.69       81.69      8.02 o
  10   5   2       58.68       58.99      7.54 o
  11   5   2      130.92      129.43     10.74 o
 -12   6   2      132.53      127.93     10.82 o
 -11   6   2       37.58       43.27      6.75 o
 -10   6   2      108.64      109.25      8.96 o
  -9   6   2       32.36       43.20      6.16 o
  -8   6   2       10.11       11.53      3.99 o
  -7   6   2       55.13       50.46      5.69 o
  -6   6   2      590.97      560.95     19.58 o
  -5   6   2       75.44       72.84      3.53 o
  -4   6   2      998.16     1079.55     22.70 o
  -3   6   2     1437.67     1523.28     27.40 o
  -2   6   2      216.63      207.60      5.62 o
  -1   6   2      175.40      158.93      4.79 o
   0   6   2      765.43      787.37     15.43 o
   1   6   2      170.71      156.83      7.07 o
   2   6   2     1989.25     2073.87     36.67 o
   3   6   2      231.12      194.71      5.80 o
   4   6   2        6.27        3.63      2.37 o
   5   6   2       87.29       93.50      7.15 o
   6   6   2      491.81      489.60     18.52 o
   7   6   2      197.99      182.77     10.70 o
   8   6   2      169.75      172.15     10.98 o
   9   6   2      135.84      157.74     11.02 o
  10   6   2       32.56       32.46      6.40 o
 -11   7   2       87.89       86.00      8.73 o
 -10   7   2       10.15       13.54      4.70 o
  -9   7   2        2.46        0.00      3.24 o
  -8   7   2      154.11      155.17     10.23 o
  -7   7   2        0.02        0.00      2.72 o
  -6   7   2      124.17      122.87      8.21 o
  -5   7   2      655.36      672.17     22.31 o
  -4   7   2      814.99      761.47     15.64 o
  -3   7   2      129.96      114.47      4.14 o
  -2   7   2        9.33        8.87      1.53 o
  -1   7   2      298.22      321.32      7.93 o
   0   7   2      210.69      202.57      5.89 o
   1   7   2       78.33       67.85      3.32 o
   2   7   2        2.12        3.14      1.36 o
   3   7   2      227.18      228.64      6.77 o
   4   7   2       98.55       97.33      6.91 o
   5   7   2      807.46      801.48     25.86 o
   6   7   2      199.74      172.74     10.34 o
   7   7   2       76.65       82.36      7.94 o
   8   7   2      141.94      155.76     10.82 o
   9   7   2        0.09        0.00      3.24 o
 -11   8   2       80.55       93.06      9.28 o
 -10   8   2       58.07       59.90      7.66 o
  -9   8   2        9.39        6.99      4.22 o
  -8   8   2        8.87       10.31      4.46 o
  -7   8   2       19.08       22.58      4.97 o
  -6   8   2      388.62      368.15     15.60 o
  -5   8   2        0.45        2.33      2.68 o
  -4   8   2     1506.11     1547.65     43.23 o
  -3   8   2     1215.98     1212.86     34.75 o
  -2   8   2       21.64       21.77      2.19 o
  -1   8   2       27.84       24.12      2.31 o
   0   8   2      163.40      179.28      5.81 o
   1   8   2       25.30       22.10      2.25 o
   2   8   2       88.57       45.25      3.91 o
   3   8   2      319.50      329.37     13.54 o
   4   8   2      317.84      310.11     13.54 o
   5   8   2       56.96       56.42      6.36 o
   6   8   2       53.39       60.17      6.83 o
   7   8   2       15.21       19.62      4.97 o
   8   8   2       36.80       33.76      6.51 o
   9   8   2       39.34       46.04      7.30 o
 -10   9   2       40.40       49.87      7.66 o
  -9   9   2       68.49       75.10      8.13 o
  -8   9   2       40.11       47.97      6.63 o
  -7   9   2        8.04        1.78      3.71 o
  -6   9   2      139.78      135.86      9.44 o
  -5   9   2        1.26        3.04      3.36 o
  -4   9   2      456.44      450.94     17.21 o
  -3   9   2      349.66      364.75     14.53 o
  -2   9   2      521.03      506.58     17.73 o
  -1   9   2      178.16      190.71      6.34 o
   0   9   2      354.02      354.39      9.37 o
   1   9   2      116.16      121.34      5.04 o
   2   9   2        3.06        1.46      1.16 o
   3   9   2      220.18      228.73     11.49 o
   4   9   2       19.28       29.61      4.97 o
   5   9   2       24.58       21.52      4.86 o
   6   9   2        3.08        0.16      3.00 o
   7   9   2       11.71       10.46      4.66 o
   8   9   2       14.85        4.03      3.75 o
  -9  10   2       19.35       23.93      6.04 o
  -8  10   2       49.14       56.30      7.46 o
  -7  10   2       65.41       79.52      7.86 o
  -6  10   2      266.43      264.62     13.58 o
  -5  10   2      210.55      209.74     11.57 o
  -4  10   2        5.07        0.87      3.16 o
  -3  10   2      142.34      124.69      8.25 o
  -2  10   2       11.27       16.43      3.75 o
  -1  10   2       30.58       31.15      4.34 o
   0  10   2        5.48        2.05      2.45 o
   1  10   2      252.57      258.97     12.75 o
   2  10   2        6.38        9.63      3.55 o
   3  10   2      152.88      158.65      9.71 o
   4  10   2       32.64       30.88      5.41 o
   5  10   2        0.80        1.54      3.16 o
   6  10   2       23.42       13.78      4.97 o
  -8  11   2       84.26       73.80      8.41 o
  -7  11   2       35.91       55.59      7.15 o
  -6  11   2      105.55       90.46      8.53 o
  -5  11   2       90.84      113.67      9.12 o
  -4  11   2      219.79      211.91     11.81 o
  -3  11   2        3.74        0.63      3.28 o
  -2  11   2       92.04       96.14      7.46 o
  -1  11   2      245.08      245.51     11.88 o
   0  11   2      374.91      346.23     14.21 o
   1  11   2      171.20      171.00      9.52 o
   2  11   2       18.30       19.47      4.66 o
   3  11   2        0.48        3.44      3.67 o
   4  11   2       26.87       28.63      5.69 o
   5  11   2       18.79       30.60      6.12 o
  -6  12   2       72.77       91.64      8.92 o
  -5  12   2       38.30       39.92      6.36 o
  -4  12   2       18.94       16.11      4.78 o
  -3  12   2       58.63       55.40      6.59 o
  -2  12   2      142.14      152.45      9.95 o
  -1  12   2       21.49       16.70      4.38 o
   0  12   2       11.10       11.61      3.99 o
  -3  13   2        3.04        1.26      3.55 o
  -2  13   2       89.64       88.29      8.02 o
  -1  13   2       67.03       61.63      6.71 o
  -1 -14   3       23.91       25.59      5.41 o
   0 -14   3       30.89       38.93      6.00 o
   1 -14   3      100.98       93.26      8.17 o
   2 -14   3       59.70       52.91      6.59 o
   3 -14   3        1.08        1.38      3.71 o
   4 -14   3       10.54       10.86      4.70 o
  -3 -13   3        0.49        0.00      3.44 o
  -2 -13   3        7.28        6.87      3.99 o
  -1 -13   3       67.68       81.02      7.62 o
   0 -13   3       19.87       24.52      4.86 o
   1 -13   3       66.87       62.23      6.48 o
   2 -13   3       65.03       60.25      6.51 o
   3 -13   3      200.86      203.70     11.57 o
   4 -13   3        9.17       12.44      4.34 o
   5 -13   3      103.39      113.04      9.20 o
   6 -13   3       34.88       23.93      5.57 o
   7 -13   3       50.19       47.26      6.87 o
  -6 -12   3       11.82       11.61      4.78 o
  -5 -12   3        0.21        0.00      2.88 o
  -4 -12   3       66.88       68.15      6.67 o
  -3 -12   3       28.77       17.69      4.30 o
  -2 -12   3      545.55      578.24     21.08 o
  -1 -12   3      174.71      168.16      9.91 o
   0 -12   3       18.70       18.20      4.26 o
   1 -12   3      296.09      291.23     13.35 o
   2 -12   3       24.13       22.74      4.46 o
   3 -12   3       32.03       29.14      4.97 o
   4 -12   3      226.83      207.53     11.29 o
   5 -12   3       36.85       39.48      5.84 o
   6 -12   3      210.83      200.54     11.81 o
   7 -12   3       39.33       54.25      6.71 o
   8 -12   3      156.56      145.38     10.62 o
  -7 -11   3       16.62       18.83      5.57 o
  -6 -11   3       67.29       64.60      7.27 o
  -5 -11   3        8.04        8.01      2.52 o
  -4 -11   3       39.23       37.51      6.14 o
  -3 -11   3       21.51       18.86      2.86 o
  -2 -11   3      232.99      212.86     10.90 o
  -1 -11   3      643.57      611.88     20.93 o
   0 -11   3       87.02       87.42      6.67 o
   1 -11   3      498.87      477.36     17.45 o
   2 -11   3       77.59       99.74      7.23 o
   3 -11   3        4.51        2.17      2.72 o
   4 -11   3       58.96       77.74      6.83 o
   5 -11   3       99.09      108.94      8.05 o
   6 -11   3       59.75       73.20      6.99 o
   7 -11   3       63.20       52.99      6.28 o
   8 -11   3       87.83       83.07      7.94 o
   9 -11   3       26.12       34.04      5.92 o
  -8 -10   3       22.25       22.15      5.57 o
  -7 -10   3       91.59      104.95      9.08 o
  -6 -10   3      101.67      108.26      8.53 o
  -5 -10   3       12.00       18.92      4.60 o
  -4 -10   3      449.99      452.64     12.06 o
  -3 -10   3      409.75      421.25     14.35 o
  -2 -10   3      219.11      212.35      7.09 o
  -1 -10   3      164.29      156.75      8.73 o
   0 -10   3      108.87      106.61      6.91 o
   1 -10   3      473.36      401.16     14.89 o
   2 -10   3      318.84      312.91     12.71 o
   3 -10   3      122.93      124.26      7.66 o
   4 -10   3        0.38        1.66      2.65 o
   5 -10   3      558.13      527.98     18.87 o
   6 -10   3       29.54       27.20      4.58 o
   7 -10   3      202.57      173.65     10.15 o
   8 -10   3       26.96       30.88      5.41 o
   9 -10   3       15.02       14.81      4.54 o
  10 -10   3        8.75        7.50      4.42 o
  -9  -9   3       63.84       61.12      7.66 o
  -8  -9   3        0.34        0.95      3.36 o
  -7  -9   3      212.75      217.04     12.20 o
  -6  -9   3      576.95      549.76     14.18 o
  -5  -9   3       37.62       43.63      6.85 o
  -4  -9   3      555.12      545.15     13.30 o
  -3  -9   3       54.35       50.83      3.45 o
  -2  -9   3       19.67       19.90      4.32 o
  -1  -9   3      100.91       97.22      6.67 o
   0  -9   3       76.99       92.31      6.04 o
   1  -9   3      915.31      854.43     25.35 o
   2  -9   3        1.56        0.00      1.70 o
   3  -9   3      777.14      765.87     23.57 o
   4  -9   3        7.30        6.71      2.80 o
   5  -9   3       88.36       73.05      6.16 o
   6  -9   3      192.71      191.06      9.87 o
   7  -9   3      335.11      324.91     13.86 o
   8  -9   3      369.56      361.36     15.20 o
   9  -9   3       31.16       29.61      5.25 o
  10  -9   3      333.28      329.14     14.92 o
  11  -9   3        0.28        3.28      4.07 o
 -10  -8   3        0.34        4.07      3.79 o
  -9  -8   3        1.79        3.59      3.75 o
  -8  -8   3      290.87      263.36     13.74 o
  -7  -8   3      317.89      318.79     14.85 o
  -6  -8   3      841.63      848.67     18.92 o
  -5  -8   3      137.69      131.81      5.70 o
  -4  -8   3        2.78        2.95      1.61 o
  -3  -8   3       11.65       10.93      1.87 o
  -2  -8   3       41.40       43.21      8.07 o
  -1  -8   3        8.33        5.05      1.80 o
   0  -8   3      738.87      742.67     14.88 o
   1  -8   3     2286.83     2151.91     55.32 o
   2  -8   3       86.97       89.71      5.65 o
   3  -8   3      943.31      924.39     26.69 o
   4  -8   3        0.45        2.45      2.01 o
   5  -8   3      290.90      315.16     12.48 o
   6  -8   3       37.93       28.74      4.19 o
   7  -8   3       73.39       85.48      6.55 o
   8  -8   3      309.63      295.85     13.15 o
   9  -8   3        1.19        1.30      3.55 o
  10  -8   3      132.64      119.87      8.57 o
  11  -8   3        0.05        2.45      4.30 o
 -10  -7   3       19.60       13.90      4.90 o
  -9  -7   3       98.50       91.60      8.37 o
  -8  -7   3        1.81        3.95      3.40 o
  -7  -7   3       43.15       38.59      3.45 o
  -6  -7   3      226.97      219.80      7.50 o
  -5  -7   3       69.90       77.51      4.10 o
  -4  -7   3       48.29       45.64      3.04 o
  -3  -7   3        0.23        0.00      0.98 o
  -2  -7   3      254.53      266.06      7.10 o
  -1  -7   3      242.63      240.44      6.43 o
   0  -7   3       98.47       91.17      7.05 o
   1  -7   3     3622.05     3515.07     59.21 o
   2  -7   3      137.92      146.64      6.99 o
   3  -7   3      810.35      835.40     24.05 o
   4  -7   3      153.20      167.45      7.82 o
   5  -7   3       40.99       40.67      4.11 o
   6  -7   3       10.02       15.56      3.16 o
   7  -7   3       54.53       62.82      5.45 o
   8  -7   3      110.37      104.71      7.19 o
   9  -7   3       69.39       80.27      6.83 o
  10  -7   3       78.94       93.40      5.79 o
  11  -7   3       26.17       29.97      6.24 o
  12  -7   3        1.45        0.12      4.42 o
 -11  -6   3      136.30      134.56     10.42 o
 -10  -6   3        9.18       16.03      4.74 o
  -9  -6   3      271.46      267.38     13.66 o
  -8  -6   3      431.79      448.18     17.97 o
  -7  -6   3      182.21      195.15      7.07 o
  -6  -6   3     1626.73     1677.56     32.00 o
  -5  -6   3       84.78       87.54      4.25 o
  -4  -6   3      267.54      252.50      9.16 o
  -3  -6   3     1058.10     1092.37     21.42 o
  -2  -6   3       50.66       47.72      5.03 o
  -1  -6   3     1431.26     1557.76     27.80 o
   0  -6   3     1886.61     1902.91     33.27 o
   1  -6   3     1432.02     1473.05     25.73 o
   2  -6   3      468.41      497.79     41.91 o
   3  -6   3      146.48      128.72      6.16 o
   4  -6   3      178.14      157.07      7.19 o
   5  -6   3     1335.12     1404.79     37.55 o
   6  -6   3       14.24       16.46      2.88 o
   7  -6   3       31.65       30.68      3.79 o
   8  -6   3        6.82        5.49      2.53 o
   9  -6   3       77.17       75.82      4.68 o
  10  -6   3      114.14      129.03      9.63 o
  11  -6   3       62.81       56.78      7.54 o
  12  -6   3      181.24      159.59     11.57 o
 -12  -5   3       99.92       89.83      9.16 o
 -11  -5   3      330.49      321.12     16.07 o
 -10  -5   3        2.01        0.00      2.76 o
  -9  -5   3      497.18      463.18     18.64 o
  -8  -5   3      407.77      402.70     16.27 o
  -7  -5   3       17.30       11.88      2.20 o
  -6  -5   3      439.72      437.92     11.00 o
  -5  -5   3      212.19      215.38      6.60 o
  -4  -5   3      686.11      685.70     14.38 o
  -3  -5   3        1.17        0.30      1.58 o
  -2  -5   3     1934.11     1930.17     33.89 o
  -1  -5   3        8.21        6.81      1.13 o
   0  -5   3      194.99      179.57      4.51 o
   1  -5   3     1002.36     1090.93     19.15 o
   2  -5   3       67.68       54.53      3.67 o
   3  -5   3     7405.49     7790.59    185.73 o
   4  -5   3        4.88        6.20      1.82 o
   5  -5   3      510.99      540.30     16.50 o
   6  -5   3      746.23      747.74     21.83 o
   7  -5   3       17.15       14.61      2.76 o
   8  -5   3       11.96       16.72      2.48 o
   9  -5   3      382.77      354.18     10.19 o
  10  -5   3      155.22      137.48      9.59 o
  11  -5   3      146.78      143.01     10.42 o
  12  -5   3       33.77       33.84      6.16 o
 -12  -4   3        2.94        4.30      3.63 o
 -11  -4   3      259.53      266.99     14.10 o
 -10  -4   3       47.14       54.21      6.59 o
  -9  -4   3      190.69      184.39     10.54 o
  -8  -4   3      210.12      209.34     10.86 o
  -7  -4   3      270.11      238.36     11.02 o
  -6  -4   3       37.98       41.88      3.44 o
  -5  -4   3       10.07       12.22      1.97 o
  -4  -4   3     4496.22     4698.96     79.31 o
  -3  -4   3      207.84      205.00      5.72 o
  -2  -4   3       47.64       40.53      2.19 o
  -1  -4   3      535.18      577.62     11.24 o
   0  -4   3      408.68      400.35      7.95 o
   1  -4   3     1446.32     1599.24     27.11 o
   2  -4   3    11305.18    11527.41    272.28 o
   3  -4   3     8888.47     9399.59    222.77 o
   4  -4   3     2718.73     3018.72     53.03 o
   5  -4   3      462.58      406.46      8.39 o
   6  -4   3       39.14       39.13      2.96 o
   7  -4   3       16.21       18.26      2.22 o
   8  -4   3       73.62       66.57      4.68 o
   9  -4   3      792.56      797.18     26.10 o
  10  -4   3      209.30      222.29     12.16 o
  11  -4   3       26.07       13.70      4.78 o
  12  -4   3      269.55      248.83     13.62 o
 -12  -3   3       23.96       19.82      5.13 o
 -11  -3   3      281.99      275.36     14.02 o
 -10  -3   3        2.93        4.22      3.20 o
  -9  -3   3      375.72      373.24     15.44 o
  -8  -3   3      130.88      113.79      7.58 o
  -7  -3   3        3.91        3.55      2.25 o
  -6  -3   3      244.29      234.02     10.11 o
  -5  -3   3     1537.91     1704.65     31.15 o
  -4  -3   3      978.17      940.28     18.60 o
  -3  -3   3       43.03       49.52      2.48 o
  -2  -3   3       11.81       12.87      1.26 o
  -1  -3   3     1640.72     1657.86     28.43 o
   0  -3   3      331.58      304.59      6.09 o
   1  -3   3    11786.29    11891.33    159.19 o
   2  -3   3     2221.13     2311.43     31.71 o
   3  -3   3      370.05      389.87      6.39 o
   4  -3   3      120.94      109.49      2.79 o
   5  -3   3     1400.93     1400.18     20.56 o
   6  -3   3      465.55      480.24      8.57 o
   7  -3   3      297.62      335.03      6.84 o
   8  -3   3       27.93       26.42      2.53 o
   9  -3   3      303.70      297.75     13.23 o
  10  -3   3      227.32      218.90     11.57 o
  11  -3   3        7.98        7.50      4.22 o
  12  -3   3      127.73      120.90      9.75 o
 -12  -2   3       20.89       18.72      4.82 o
 -11  -2   3      205.57      196.35     11.25 o
 -10  -2   3       13.09       19.82      4.26 o
  -9  -2   3      395.05      394.84     15.60 o
  -8  -2   3       97.29       74.82      6.12 o
  -7  -2   3     1570.74     1547.72     28.15 o
  -6  -2   3      354.63      364.82      8.34 o
  -5  -2   3      173.21      229.08      9.12 o
  -4  -2   3      916.84     1201.81     31.03 o
  -3  -2   3       62.54       63.37      2.72 o
  -2  -2   3     4904.76     4941.57     81.82 o
  -1  -2   3      275.15      253.60      7.34 o
   0  -2   3     3276.47     2354.89     54.09 o
   1  -2   3    32219.76    28421.92    924.17 o
   2  -2   3     2540.40     2641.12     35.89 o
   3  -2   3     3278.71     3292.65     44.82 o
   4  -2   3       88.05       82.34      2.33 o
   5  -2   3      261.79      243.72      4.92 o
   6  -2   3      854.78      970.16     15.11 o
   7  -2   3      270.17      266.05      5.80 o
   8  -2   3        2.11        3.68      1.57 o
   9  -2   3      172.71      184.01      7.34 o
  10  -2   3      262.69      249.26     12.36 o
  11  -2   3      157.13      144.31      9.48 o
  12  -2   3       49.99       37.98      6.12 o
 -13  -1   3       19.95       25.90      5.73 o
 -12  -1   3        0.71        0.00      2.84 o
 -11  -1   3        2.24        1.78      2.76 o
 -10  -1   3       73.71       70.16      6.55 o
  -9  -1   3     1262.06     1145.11     33.13 o
  -8  -1   3       71.25       60.90      3.44 o
  -7  -1   3     1350.94     1321.48     35.54 o
  -6  -1   3      476.38      429.66     14.29 o
  -5  -1   3     1878.72     1888.63     46.87 o
  -4  -1   3     5931.53     6228.73    143.33 o
  -3  -1   3      596.66      614.64     16.58 o
  -2  -1   3      920.67      886.89     22.11 o
  -1  -1   3     1737.67     1736.20     29.54 o
   0  -1   3     4703.64     4881.82    110.75 o
   4  -1   3     1641.71     1742.42     43.55 o
   5  -1   3     1599.65     1647.85     23.73 o
   6  -1   3      360.52      367.82      6.88 o
   7  -1   3     1557.41     1632.70     30.08 o
   8  -1   3       66.97       63.61      3.78 o
   9  -1   3      428.63      451.34     11.63 o
  10  -1   3      217.56      235.77      8.12 o
  11  -1   3       24.11       26.45      4.86 o
 -13   0   3        4.06        1.82      3.59 o
 -12   0   3        0.87        0.00      2.61 o
 -11   0   3      257.08      258.03     12.63 o
 -10   0   3      102.49      117.98      8.09 o
  -9   0   3     1488.58     1431.56     39.29 o
  -8   0   3      533.15      516.92     17.41 o
  -7   0   3     1542.49     1494.22     39.13 o
  -6   0   3       57.49       75.93      4.90 o
  -5   0   3       24.29       32.93      3.00 o
  -4   0   3      719.78      652.11     17.73 o
  -3   0   3       29.27       31.90      2.37 o
  -2   0   3    13123.97    12430.76    283.26 o
  -1   0   3     2047.41     2062.63     47.93 o
   0   0   3     1355.68     1281.59     21.54 o
   1   0   3     1619.86     1595.92     26.78 o
   2   0   3     1247.37     1215.75     21.05 o
   3   0   3     1229.64     1371.10     23.97 o
   4   0   3     1141.09     1125.77     20.44 o
   5   0   3     1405.37     1500.07     26.93 o
   6   0   3        0.09        6.40      4.54 o
   7   0   3     1006.62      988.13     20.43 o
   8   0   3     1216.58     1219.85     26.87 o
   9   0   3        3.95        1.13      1.73 o
  10   0   3        0.27        0.00      2.51 o
  11   0   3      229.45      232.85      8.43 o
 -12   1   3       24.70       27.05      5.09 o
 -11   1   3      283.73      275.24     12.71 o
 -10   1   3       11.24       12.35      2.47 o
  -9   1   3      656.10      659.59     14.81 o
  -8   1   3       21.83       21.17      2.36 o
  -7   1   3      699.86      656.77     19.35 o
  -6   1   3        8.36        9.32      2.01 o
  -5   1   3     2330.30     2187.64     52.63 o
  -4   1   3     2243.94     2132.99     50.74 o
  -3   1   3     3771.41     3675.90     84.73 o
  -2   1   3      967.63      895.81     21.95 o
  -1   1   3      647.35      591.63     14.85 o
   0   1   3       26.89       19.19      1.70 o
   1   1   3      640.30      703.56     12.70 o
   2   1   3     2793.36     2613.41     43.61 o
   3   1   3      376.02      429.88      8.92 o
   4   1   3      509.08      560.05     11.43 o
   5   1   3     2940.07     2961.69     50.51 o
   6   1   3        9.60       12.04      1.75 o
   7   1   3      194.90      183.08      6.08 o
   8   1   3       98.06      100.03      4.71 o
   9   1   3       89.17       96.48      4.92 o
  10   1   3       12.21        9.66      3.22 o
  11   1   3       20.12        9.67      4.22 o
  12   1   3      243.82      248.00     14.06 o
 -12   2   3       11.16       11.49      4.62 o
 -11   2   3      132.50      141.44     10.44 o
 -10   2   3      607.40      614.31     14.92 o
  -9   2   3      442.03      427.93     15.00 o
  -8   2   3       65.47       56.15      4.70 o
  -7   2   3      688.92      672.45     19.43 o
  -6   2   3      179.73      163.38      6.83 o
  -5   2   3     7811.14     7773.57    177.44 o
  -4   2   3     1636.92     1625.00     39.13 o
  -3   2   3     1136.26     1296.81     31.27 o
  -2   2   3       23.65       26.26      1.93 o
  -1   2   3     1988.81     1987.23     33.79 o
   0   2   3     9820.37     9909.40    162.01 o
   1   2   3     1590.80     1608.53     38.65 o
   2   2   3      897.57      909.78     16.54 o
   3   2   3       13.21       12.05      1.30 o
   4   2   3        5.70        3.66      1.13 o
   5   2   3     2325.00     2184.31     38.22 o
   6   2   3       31.06       27.32      2.37 o
   7   2   3      516.37      493.06     11.69 o
   8   2   3       57.43       56.76      4.21 o
   9   2   3       32.94       35.26      3.31 o
  10   2   3      146.70      174.95     10.98 o
  11   2   3      171.78      164.41     11.09 o
  12   2   3       22.93       16.74      5.21 o
 -12   3   3       89.41      101.63      9.16 o
 -11   3   3        2.59        0.87      3.63 o
 -10   3   3      191.01      186.52     11.25 o
  -9   3   3        0.86        2.46      1.85 o
  -8   3   3       67.01       64.79      6.51 o
  -7   3   3      727.31      673.77     14.50 o
  -6   3   3      239.47      244.41     12.54 o
  -5   3   3     3094.77     3172.37     54.31 o
  -4   3   3     2614.27     2623.21     44.99 o
  -3   3   3        5.86        4.65      0.96 o
  -2   3   3       46.96       53.18      6.81 o
  -1   3   3      460.59      440.03      8.89 o
   1   3   3       25.40       20.32      1.39 o
   2   3   3       56.62       95.54      2.93 o
   3   3   3      223.61      226.91      4.43 o
   4   3   3       96.90       93.21      3.66 o
   5   3   3        0.97        2.81      2.49 o
   6   3   3        0.33        1.11      1.26 o
   7   3   3       26.95       24.02      2.53 o
   8   3   3       90.02       88.54      4.59 o
   9   3   3      270.44      254.91     13.03 o
  10   3   3       16.81       14.85      4.50 o
  11   3   3       49.41       43.79      6.95 o
 -12   4   3       38.91       39.48      6.91 o
 -11   4   3       24.35       27.32      5.73 o
 -10   4   3      321.74      333.95     15.68 o
  -9   4   3       82.74      103.45      8.21 o
  -8   4   3     2556.15     2564.55     45.93 o
  -7   4   3     1599.39     1550.70     28.84 o
  -6   4   3      630.89      601.14     12.84 o
  -5   4   3      901.26      910.94     17.58 o
  -4   4   3     1133.87     1161.00     25.09 o
  -3   4   3      279.89      317.25      7.30 o
  -2   4   3      886.30      881.79     16.52 o
  -1   4   3       17.20        9.53      1.46 o
   0   4   3     1542.46     1609.83     39.25 o
   1   4   3       13.46       10.44      1.29 o
   2   4   3     1169.59     1070.09     19.59 o
   3   4   3     1557.58     1573.48     28.00 o
   4   4   3      478.12      393.46     13.90 o
   5   4   3       91.25       77.71      3.65 o
   6   4   3      963.67     1011.11     31.86 o
   7   4   3     2406.41     2421.22     43.49 o
   8   4   3        3.67        4.54      3.24 o
   9   4   3      250.11      254.99     13.66 o
  10   4   3       13.48       14.21      4.78 o
  11   4   3       57.36       70.52      8.25 o
 -12   5   3       52.68       57.57      7.94 o
 -11   5   3       13.79       18.00      5.13 o
 -10   5   3      162.16      167.33     11.33 o
  -9   5   3      699.36      764.25     26.53 o
  -8   5   3       32.44       35.93      5.53 o
  -7   5   3     1104.33     1125.70     22.02 o
  -6   5   3       93.56       94.88      3.88 o
  -5   5   3      927.10      904.63     17.67 o
  -4   5   3      170.45      159.69      4.78 o
  -3   5   3      925.93      928.46     17.66 o
  -2   5   3      820.62      790.49     15.34 o
  -1   5   3      595.89      612.75     12.39 o
   0   5   3      454.10      409.20      9.79 o
   1   5   3      478.88      527.80     16.94 o
   2   5   3     2313.97     2377.51     41.28 o
   3   5   3      209.39      218.49      5.93 o
   4   5   3     1494.43     1513.30     40.31 o
   5   5   3      143.62      161.88      8.88 o
   6   5   3      737.40      727.09     23.93 o
   7   5   3        7.51        4.38      3.36 o
   8   5   3        4.65        4.26      3.67 o
   9   5   3      110.65      114.23      9.36 o
  10   5   3        0.22        1.97      3.99 o
 -12   6   3      294.86      312.91     16.74 o
 -11   6   3       13.61       12.32      5.13 o
 -10   6   3       26.07       31.63      6.04 o
  -9   6   3       85.55      107.08      8.84 o
  -8   6   3        3.21        0.00      2.84 o
  -7   6   3      117.92      151.78      9.56 o
  -6   6   3      286.32      313.50     13.66 o
  -5   6   3     1041.41     1065.15     20.50 o
  -4   6   3       29.95       28.04      5.15 o
  -3   6   3     2135.23     2169.11     38.19 o
  -2   6   3      576.55      564.66     11.96 o
  -1   6   3      514.72      476.12     10.48 o
   0   6   3      232.30      207.07      5.86 o
   1   6   3       38.99       36.87      2.38 o
   2   6   3      369.70      405.19      9.43 o
   3   6   3       15.13       15.28      3.28 o
   4   6   3      343.57      346.94     13.74 o
   5   6   3      293.70      283.81     12.67 o
   6   6   3       10.98        8.25      3.47 o
   7   6   3      180.42      157.07     10.15 o
   8   6   3        1.97        6.59      3.75 o
   9   6   3        5.00        7.15      4.22 o
  10   6   3        0.18        3.16      4.30 o
 -11   7   3       76.71       97.68      9.71 o
 -10   7   3       47.25       49.20      7.23 o
  -9   7   3       88.14       88.96      8.61 o
  -8   7   3       53.87       47.66      6.36 o
  -7   7   3       46.59       52.59      6.36 o
  -6   7   3       61.68       66.73      6.44 o
  -5   7   3      822.44      879.70     27.76 o
  -4   7   3       11.49       12.19      1.87 o
  -3   7   3      441.17      405.90      9.63 o
  -2   7   3      336.38      335.63     10.74 o
  -1   7   3      100.30      107.66      4.25 o
   0   7   3      485.17      511.62     11.45 o
   1   7   3       13.05       14.81      3.04 o
   2   7   3      123.28      138.54      5.01 o
   3   7   3       55.60       56.70      5.37 o
   4   7   3      874.59      811.12     25.59 o
   5   7   3      255.28      237.97     11.88 o
   6   7   3        2.97        5.05      3.12 o
   7   7   3        0.61        6.95      3.63 o
   8   7   3        0.91        1.38      3.51 o
   9   7   3       55.07       71.82      8.37 o
 -11   8   3       57.68       79.68      9.20 o
 -10   8   3        0.80        0.51      4.03 o
  -9   8   3       81.21       81.85      8.61 o
  -8   8   3       28.57       36.21      6.00 o
  -7   8   3      223.47      235.44     12.63 o
  -6   8   3       92.09       95.63      7.82 o
  -5   8   3      214.00      245.04     12.08 o
  -4   8   3       25.17       32.06      4.74 o
  -3   8   3     1075.67     1091.08     21.45 o
  -2   8   3      194.98      217.49      6.70 o
  -1   8   3       95.14      102.14      4.44 o
   0   8   3       70.78       73.54      3.75 o
   1   8   3        1.46        1.02      1.12 o
   2   8   3      386.59      392.31     14.89 o
   3   8   3       67.75       55.59      5.65 o
   4   8   3      170.47      176.81     10.15 o
   5   8   3        0.15        2.57      2.92 o
   6   8   3        3.58        1.97      3.16 o
   7   8   3       21.99       25.35      5.49 o
   8   8   3        6.11        0.00      3.12 o
 -10   9   3       38.55       42.45      7.42 o
  -9   9   3       34.93       16.78      5.41 o
  -8   9   3       29.19       26.53      5.65 o
  -7   9   3        2.71        2.88      3.40 o
  -6   9   3       14.62       14.14      4.19 o
  -5   9   3      322.80      326.45     14.69 o
  -4   9   3       59.35       63.45      6.44 o
  -3   9   3      705.55      738.94     24.20 o
  -2   9   3      183.26      200.85     10.19 o
  -1   9   3        0.60        0.00      1.80 o
   0   9   3       40.50       44.90      3.27 o
   1   9   3       18.22       16.73      3.32 o
   2   9   3      112.59      110.95      7.62 o
   3   9   3       27.18       25.82      4.90 o
   4   9   3      198.85      217.08     11.85 o
   5   9   3        0.54        0.00      3.04 o
   6   9   3      160.84      163.42     11.21 o
   7   9   3       52.69       55.47      7.66 o
  -9  10   3        1.50        0.00      4.46 o
  -8  10   3       33.33       35.50      6.59 o
  -7  10   3      100.69      110.55      9.20 o
  -6  10   3       49.28       42.92      6.16 o
  -5  10   3       15.98       11.02      4.15 o
  -4  10   3      158.80      166.38     10.38 o
  -3  10   3      208.84      206.30     11.06 o
  -2  10   3       10.98        9.16      3.59 o
  -1  10   3      463.98      476.92     17.33 o
   0  10   3      146.21      156.46     11.98 o
   1  10   3        8.33        2.88      2.88 o
   2  10   3        0.45        0.00      2.72 o
   3  10   3       31.64       33.36      5.49 o
   4  10   3       28.34       31.82      5.57 o
   5  10   3        2.34        3.47      3.67 o
   6  10   3      110.65      134.32     10.54 o
  -7  11   3       19.07       23.02      6.00 o
  -6  11   3       29.10       30.28      5.80 o
  -5  11   3        4.78        2.76      3.55 o
  -4  11   3        0.74        1.18      3.51 o
  -3  11   3      400.56      413.32     17.02 o
  -2  11   3      120.52      130.61      8.92 o
  -1  11   3      162.29      183.09     10.27 o
   0  11   3      218.94      210.96     10.82 o
   2  11   3       30.17       35.22      5.76 o
   3  11   3        3.98        0.00      3.28 o
   4  11   3      111.94      115.81      9.75 o
  -5  12   3       25.93       20.73      5.29 o
  -4  12   3       11.42        8.53      4.42 o
  -3  12   3      202.67      210.01     11.85 o
  -2  12   3        5.82        0.00      3.28 o
  -1  12   3      195.94      201.72     10.98 o
  -2 -14   4        0.14        0.71      3.36 o
  -1 -14   4       58.64       58.20      7.15 o
   0 -14   4       69.26       81.49      7.98 o
   1 -14   4       11.18        6.48      4.30 o
   2 -14   4       76.84       71.03      7.19 o
   3 -14   4       19.70       24.32      5.25 o
   4 -14   4      170.84      167.45     11.17 o
  -4 -13   4       92.65      119.48      9.48 o
  -3 -13   4       22.57       24.05      5.17 o
  -2 -13   4      103.18      101.28      8.25 o
  -1 -13   4       89.75      101.16      8.17 o
   0 -13   4      220.11      233.70     12.28 o
   1 -13   4       12.24        2.80      3.44 o
   2 -13   4      364.53      342.44     15.20 o
   3 -13   4       28.10       22.19      4.82 o
   4 -13   4      213.63      205.12     11.81 o
   5 -13   4        0.62        1.46      3.63 o
   6 -13   4        7.43        2.96      3.75 o
   7 -13   4        5.93        7.50      4.86 o
  -6 -12   4       68.87       83.31      8.21 o
  -5 -12   4        0.42        0.40      2.32 o
  -4 -12   4        6.47        4.86      3.44 o
  -3 -12   4      513.15      515.11     19.86 o
  -2 -12   4      176.76      182.38     10.70 o
  -1 -12   4        4.20        3.44      3.16 o
   0 -12   4      323.09      350.22     15.04 o
   1 -12   4        3.94        0.00      2.61 o
   2 -12   4       88.71      100.88      7.66 o
   3 -12   4       29.30       22.86      4.46 o
   4 -12   4       23.22       23.02      4.78 o
   5 -12   4       44.04       46.43      6.04 o
   6 -12   4       83.39       63.85      7.07 o
   7 -12   4        9.55        2.29      3.75 o
   8 -12   4       18.07       18.04      5.29 o
  -7 -11   4        2.54        2.61      4.03 o
  -6 -11   4        1.13        0.00      3.16 o
  -5 -11   4      137.48      148.84      6.91 o
  -4 -11   4       81.96       68.49      8.51 o
  -3 -11   4       49.97       45.76      5.69 o
  -2 -11   4        0.84        3.95      3.08 o
  -1 -11   4      158.38      161.37      9.44 o
   0 -11   4        4.04        5.96      3.08 o
   1 -11   4      174.43      173.93      9.59 o
   2 -11   4      378.31      341.57     14.06 o
   3 -11   4        0.22        0.00      2.57 o
   4 -11   4      529.41      492.96     18.16 o
   5 -11   4       97.51       99.78      7.94 o
   6 -11   4      141.29      125.99      8.77 o
   7 -11   4       22.45       35.85      5.33 o
   8 -11   4      130.45      121.73      8.92 o
   9 -11   4        1.45        0.00      3.59 o
  -8 -10   4       27.48       28.23      5.88 o
  -7 -10   4       50.40       40.04      6.16 o
  -6 -10   4        4.53        3.87      4.62 o
  -5 -10   4       38.08       36.67      3.70 o
  -4 -10   4       42.23       47.74      4.76 o
  -3 -10   4       77.39       70.48      5.73 o
  -2 -10   4        9.95       10.81      5.39 o
  -1 -10   4     1268.92     1297.36     36.84 o
   0 -10   4       58.84       61.40      5.53 o
   1 -10   4       51.21       40.91      4.78 o
   2 -10   4      954.93      943.39     28.19 o
   3 -10   4        1.40        2.37      2.61 o
   4 -10   4       17.51       16.35      3.71 o
   5 -10   4       34.06       31.39      4.86 o
   6 -10   4      197.88      193.55     10.27 o
   7 -10   4        1.18        0.00      3.04 o
   8 -10   4       56.88       73.56      6.95 o
   9 -10   4        1.32        0.00      3.36 o
  10 -10   4      173.50      183.17     11.06 o
  -9  -9   4      120.26      107.71      9.87 o
  -8  -9   4      235.94      250.84     13.66 o
  -7  -9   4        2.44        5.01      2.49 o
  -6  -9   4      680.49      661.07     18.72 o
  -5  -9   4     1174.11     1158.47     24.11 o
  -4  -9   4        6.76        6.28      1.95 o
  -3  -9   4      208.79      220.48      7.13 o
  -2  -9   4      176.65      186.33      6.20 o
  -1  -9   4        8.67        5.22      1.56 o
   0  -9   4      128.46      109.05      6.71 o
   1  -9   4     1430.62     1436.18     39.21 o
   2  -9   4      791.44      761.17     23.26 o
   3  -9   4      193.56      190.43      9.12 o
   4  -9   4      151.14      159.16      8.57 o
   5  -9   4       52.14       55.16      5.29 o
   6  -9   4       68.71       76.28      6.20 o
   7  -9   4        5.47       11.49      3.59 o
   8  -9   4       24.10       20.77      4.54 o
   9  -9   4       52.56       53.66      6.24 o
  10  -9   4        0.19        0.00      2.65 o
  11  -9   4       28.77       35.26      7.15 o
 -10  -8   4      180.72      184.82     12.24 o
  -9  -8   4      118.40      113.99      9.44 o
  -8  -8   4      294.60      266.20     13.74 o
  -7  -8   4      189.02      192.91      7.69 o
  -6  -8   4       57.94       63.35      4.34 o
  -5  -8   4        0.67        0.00      1.40 o
  -4  -8   4     1224.40     1304.34     25.65 o
  -3  -8   4      133.10      147.13      5.73 o
  -2  -8   4        0.63        1.92      1.48 o
  -1  -8   4     1485.61     1457.78     26.91 o
   0  -8   4      263.58      241.77      6.45 o
   1  -8   4     1563.56     1524.31     40.67 o
   2  -8   4       78.70       70.95      5.33 o
   3  -8   4       88.53       82.96      5.69 o
   4  -8   4      158.04      153.39      7.74 o
   5  -8   4        2.95        1.11      2.13 o
   6  -8   4      238.29      238.68     10.58 o
   7  -8   4      145.68      152.17      8.61 o
   8  -8   4      452.73      402.70     15.40 o
   9  -8   4       22.04       26.10      7.64 o
  10  -8   4      233.78      207.05     12.83 o
  11  -8   4       74.21       58.16      7.90 o
 -11  -7   4        5.61        7.94      4.42 o
 -10  -7   4      327.04      368.98     17.53 o
  -9  -7   4       26.72       25.35      5.33 o
  -8  -7   4      393.45      388.76     11.59 o
  -7  -7   4        7.00        8.31      2.30 o
  -6  -7   4     1812.42     1855.78     35.30 o
  -5  -7   4       27.91       30.07      2.85 o
  -4  -7   4      235.74      245.01      7.40 o
  -3  -7   4      949.03      993.39     20.91 o
  -2  -7   4      382.78      389.70      9.30 o
  -1  -7   4      563.78      497.26     10.79 o
   0  -7   4      265.68      300.06      7.19 o
   1  -7   4      508.04      519.39     10.46 o
   2  -7   4      294.52      301.81     10.94 o
   3  -7   4      792.97      764.96     22.31 o
   4  -7   4        7.91        7.66      2.33 o
   5  -7   4       84.38       78.22      5.29 o
   6  -7   4      304.22      300.31     11.73 o
   7  -7   4       14.35       11.65      2.96 o
   8  -7   4      589.77      542.19     18.40 o
   9  -7   4      628.25      589.11     16.23 o
  10  -7   4       38.99       33.32      6.20 o
  11  -7   4        0.25        0.83      3.75 o
 -11  -6   4      113.67      136.22     10.50 o
 -10  -6   4      112.51      128.76      9.87 o
  -9  -6   4      240.85      254.67     13.27 o
  -8  -6   4       24.52       29.14      4.97 o
  -7  -6   4        1.60        2.94      1.71 o
  -6  -6   4      432.44      436.60     11.37 o
  -5  -6   4      268.93      263.84      7.85 o
  -4  -6   4      358.40      375.77      9.48 o
  -3  -6   4      874.08      849.66     17.07 o
  -2  -6   4      239.12      260.82      6.81 o
  -1  -6   4      256.64      295.89      7.14 o
   0  -6   4       21.50       22.28      2.19 o
   1  -6   4      826.63      793.39     22.47 o
   2  -6   4        2.75       23.85      2.80 o
   3  -6   4     1306.31     1330.88     35.10 o
   4  -6   4      396.31      395.04     13.03 o
   5  -6   4       40.17       34.39      3.51 o
   6  -6   4     1488.61     1498.65     39.84 o
   7  -6   4      137.78      126.96      5.34 o
   8  -6   4        6.69        9.56      2.32 o
   9  -6   4      298.42      274.53     13.74 o
  10  -6   4        2.67        4.22      3.67 o
  11  -6   4      110.42      114.86      9.59 o
  12  -6   4        0.50        0.00      4.38 o
 -12  -5   4        3.79       12.71      4.94 o
 -11  -5   4       42.85       45.33      6.59 o
 -10  -5   4      166.13      147.39     10.23 o
  -9  -5   4      322.00      280.10     13.74 o
  -8  -5   4      151.27      145.73      9.12 o
  -7  -5   4       24.76       29.70      2.97 o
  -6  -5   4      551.02      575.58     13.57 o
  -5  -5   4      834.88      869.44     26.12 o
  -4  -5   4      648.56      582.81     12.79 o
  -3  -5   4      562.77      628.86     13.16 o
  -2  -5   4      278.86      294.03      7.13 o
  -1  -5   4      117.03      112.62      3.64 o
   0  -5   4        2.47        1.48      0.87 o
   1  -5   4       31.59       42.44      2.07 o
   2  -5   4     2009.48     2004.92     33.91 o
   3  -5   4     1364.54     1425.92     36.76 o
   4  -5   4     1102.62     1099.78     29.22 o
   5  -5   4     1113.66     1047.49     29.49 o
   6  -5   4       80.09       83.79      3.96 o
   7  -5   4      210.15      238.40      7.27 o
   8  -5   4       24.44       25.16      2.73 o
   9  -5   4       56.25       51.96      6.20 o
  10  -5   4       14.34       11.85      4.58 o
  11  -5   4        4.03        2.21      3.91 o
  12  -5   4       75.31       71.54      8.21 o
 -12  -4   4        5.11        2.96      3.63 o
 -11  -4   4      111.46      111.98      8.96 o
 -10  -4   4       16.65       24.48      5.01 o
  -9  -4   4      170.69      148.89      9.40 o
  -8  -4   4      546.13      469.38     17.61 o
  -7  -4   4      236.60      206.78     10.23 o
  -6  -4   4     1855.83     1863.71     34.63 o
  -5  -4   4     1513.68     1490.71     28.00 o
  -4  -4   4      878.35      829.28     21.22 o
  -3  -4   4     3803.53     3803.50     64.47 o
  -2  -4   4      774.27      769.93     14.80 o
  -1  -4   4     2414.36     2628.23     44.54 o
   0  -4   4        1.19        0.00      0.56 o
   1  -4   4      992.84      980.88     23.73 o
   2  -4   4     1009.01      951.47     13.86 o
   3  -4   4     3749.16     4102.12     55.80 o
   4  -4   4      722.27      844.93     14.50 o
   5  -4   4      174.85      154.46      3.90 o
   6  -4   4     2087.97     2048.58     29.55 o
   7  -4   4        8.86       11.70      1.89 o
   8  -4   4      206.45      249.74     11.92 o
   9  -4   4        0.23        0.00      2.96 o
  10  -4   4        7.94        5.25      3.75 o
  11  -4   4       29.28       29.81      5.69 o
  12  -4   4       78.06       85.36      8.69 o
 -12  -3   4        1.25        4.19      4.07 o
 -11  -3   4      183.49      164.77     10.58 o
 -10  -3   4       34.54       36.09      5.45 o
  -9  -3   4        1.06        0.00      2.09 o
  -8  -3   4      565.38      530.70     18.72 o
  -7  -3   4      930.19      971.30     28.43 o
  -6  -3   4      886.68      891.78     25.86 o
  -5  -3   4     2975.37     3103.19     74.98 o
  -4  -3   4     1348.84     1325.07     24.57 o
  -3  -3   4     1168.54     1138.30     21.07 o
  -2  -3   4      870.78      908.72     16.87 o
  -1  -3   4      624.20      613.08     11.63 o
   0  -3   4     2445.88     2596.46     35.41 o
   1  -3   4    14513.57    14092.78    188.30 o
   2  -3   4     2144.70     2316.09     31.81 o
   3  -3   4     2787.17     2863.22     39.26 o
   4  -3   4     1774.35     1795.33     28.16 o
   5  -3   4     1765.96     1781.19     25.59 o
   6  -3   4      361.32      417.54      7.69 o
   7  -3   4       52.82       51.85      3.63 o
   8  -3   4       23.90       25.82      4.11 o
   9  -3   4       46.79       42.09      5.53 o
  10  -3   4      279.01      291.43     13.98 o
  11  -3   4       32.24       27.20      5.45 o
  12  -3   4      167.64      145.34     10.58 o
 -12  -2   4        0.26        0.00      2.84 o
 -11  -2   4      210.68      200.93     11.53 o
 -10  -2   4        5.16       13.07      3.91 o
  -9  -2   4      135.46      118.25      7.90 o
  -8  -2   4     1481.03     1346.71     37.47 o
  -7  -2   4      278.72      303.51     12.24 o
  -6  -2   4      296.90      227.31      9.63 o
  -5  -2   4       63.50       71.03      4.74 o
  -4  -2   4      679.87      700.96     19.74 o
  -3  -2   4       37.05       47.24      4.19 o
  -2  -2   4     3722.21     3686.36     61.71 o
  -1  -2   4     1958.63     1987.76     33.78 o
   0  -2   4       42.58       29.61      2.29 o
   1  -2   4    14295.71    13788.01    184.85 o
   2  -2   4       50.02       48.86      1.80 o
   3  -2   4     3842.05     3830.34     52.01 o
   4  -2   4      411.76      476.96      7.86 o
   5  -2   4       42.09       35.84      1.71 o
   6  -2   4      368.80      365.09      6.91 o
   7  -2   4      600.90      662.20     14.42 o
   8  -2   4        7.18       12.24      4.60 o
   9  -2   4        0.06        0.00      1.53 o
  10  -2   4      250.28      222.18     11.49 o
  11  -2   4       43.67       39.05      5.84 o
  12  -2   4       54.34       64.99      7.23 o
 -13  -1   4       11.76        7.71      3.04 o
 -12  -1   4       37.20       28.07      5.17 o
 -11  -1   4      147.83      143.80      9.52 o
 -10  -1   4      479.86      444.98     17.21 o
  -9  -1   4      133.51      128.91      8.25 o
  -8  -1   4      825.78      806.54     24.64 o
  -7  -1   4       87.14       77.31      5.57 o
  -6  -1   4      120.99      184.07      8.21 o
  -5  -1   4       71.51      109.17      5.65 o
  -4  -1   4     1143.37     1018.05     26.45 o
  -3  -1   4        3.31        2.80      1.18 o
  -2  -1   4     3444.29     3244.62     75.18 o
  -1  -1   4     7822.02     7932.83    129.92 o
   0  -1   4        3.89        0.00      0.77 o
   1  -1   4     1210.88     1312.36     22.38 o
   2  -1   4      116.57      104.89      3.07 o
   3  -1   4      569.47      509.32     10.12 o
   4  -1   4     1067.52     1216.88     21.99 o
   5  -1   4      337.65      361.42      8.52 o
   6  -1   4      665.52      698.48     14.60 o
   7  -1   4        4.60        5.38      3.47 o
   8  -1   4      166.14      149.81     10.80 o
   9  -1   4        3.43        4.96      2.06 o
  10  -1   4      154.95      158.15      6.71 o
  11  -1   4       69.34       65.27      6.71 o
  12  -1   4       35.70       31.31      5.73 o
 -13   0   4        0.94        1.50      3.59 o
 -12   0   4       75.52       84.57      7.98 o
 -11   0   4      154.36      150.31      9.44 o
 -10   0   4       13.63       12.98      2.57 o
  -9   0   4        3.37        1.91      2.49 o
  -8   0   4      947.58      920.41     18.91 o
  -7   0   4       25.55       35.38      3.79 o
  -6   0   4      670.57      660.52     19.27 o
  -5   0   4      112.08      112.53      5.53 o
  -4   0   4      513.07      485.89     14.14 o
  -3   0   4     1374.90     1371.71     33.56 o
  -2   0   4     8305.89     7987.22    181.15 o
  -1   0   4     1528.48     1520.32     36.05 o
   0   0   4      175.51      198.61      4.42 o
   1   0   4     1629.36     1704.88     28.86 o
   2   0   4      163.80      183.23      4.54 o
   3   0   4       16.97       28.60      1.99 o
   4   0   4      197.26      182.53      5.14 o
   5   0   4     2756.06     2847.78     48.80 o
   6   0   4      164.90      180.98     10.90 o
   7   0   4      443.68      421.56     10.52 o
   8   0   4       66.90       68.33      6.32 o
   9   0   4        4.18        1.90      1.88 o
  10   0   4       92.48       93.77      5.33 o
  11   0   4        0.22        0.00      2.65 o
 -12   1   4        5.78        4.42      3.20 o
 -11   1   4       39.29       40.71      5.29 o
 -10   1   4       11.76       16.11      3.71 o
  -9   1   4      653.90      639.36     20.41 o
  -8   1   4      468.37      468.48     15.71 o
  -7   1   4      134.36      136.69      6.79 o
  -6   1   4      140.54      135.23      6.36 o
  -5   1   4      447.79      415.45     12.75 o
  -4   1   4     4737.73     4883.87    112.61 o
  -3   1   4      328.97      288.74      8.84 o
  -2   1   4     3138.42     2993.23     69.33 o
  -1   1   4     8685.54     8512.19    192.76 o
   0   1   4      300.75      266.00      7.98 o
   1   1   4      487.76      528.91     10.19 o
   2   1   4     1514.43     1670.40     28.78 o
   3   1   4       21.63       37.54      2.16 o
   4   1   4        1.30        4.88      1.17 o
   5   1   4     1682.11     1631.74     29.40 o
   6   1   4      512.18      527.21     16.60 o
   7   1   4      589.07      574.08     13.18 o
   8   1   4     1540.94     1536.14     29.43 o
   9   1   4       14.87       15.75      2.70 o
  10   1   4       89.02       92.40      5.31 o
  11   1   4      168.92      128.44      9.71 o
  12   1   4      120.21      107.95      9.63 o
 -12   2   4       48.24       63.37      7.90 o
 -11   2   4        8.71        9.90      2.64 o
 -10   2   4      153.14      150.31      8.45 o
  -9   2   4      535.36      552.81     17.97 o
  -8   2   4      811.37      799.47     23.06 o
  -7   2   4       57.73       60.25      4.42 o
  -6   2   4     4613.16     4399.40    102.74 o
  -5   2   4      333.27      326.93     10.54 o
  -4   2   4        3.97        1.30      1.11 o
  -3   2   4      205.53      259.65      8.13 o
  -2   2   4     1792.02     1775.82     42.17 o
  -1   2   4     4243.29     4196.90     69.83 o
   0   2   4      104.45       99.68      3.03 o
   1   2   4     1570.26     1647.81     28.38 o
   2   2   4      554.76      605.35     11.92 o
   3   2   4     4374.08     4764.40     79.36 o
   4   2   4      918.99      936.30     17.94 o
   5   2   4     1399.06     1392.85     25.72 o
   6   2   4       13.95       13.86      2.00 o
   7   2   4     1551.75     1537.80     29.08 o
   8   2   4       25.00       28.01      2.92 o
   9   2   4      481.72      480.36     12.48 o
  10   2   4       90.34      102.74      8.92 o
  11   2   4       18.32       18.60      5.17 o
 -12   3   4       27.18       33.17      6.63 o
 -11   3   4        1.49        0.16      3.83 o
 -10   3   4       18.98       22.38      3.45 o
  -9   3   4      581.71      578.52     13.96 o
  -8   3   4     1922.36     1915.96     35.59 o
  -7   3   4      729.60      714.07     15.40 o
  -6   3   4      377.33      393.20      9.73 o
  -5   3   4      922.89     1009.93     19.44 o
  -4   3   4     1170.56     1132.44     21.12 o
  -3   3   4      197.35      214.07      5.53 o
  -2   3   4        3.82       13.10      2.31 o
  -1   3   4      225.91      215.29      5.35 o
   0   3   4     1115.36     1151.16     20.70 o
   1   3   4     3943.24     4070.65     70.22 o
   2   3   4      226.59      267.35      7.58 o
   3   3   4      267.46      232.15      6.17 o
   4   3   4      242.59      268.93      7.10 o
   5   3   4     1134.26     1150.66     25.19 o
   6   3   4      181.30      172.14      8.31 o
   7   3   4        9.63       14.98      2.36 o
   8   3   4      321.34      313.44      9.19 o
   9   3   4       77.93      103.88      8.73 o
  10   3   4       75.19       72.45      8.05 o
  11   3   4        0.20        5.96      4.26 o
 -12   4   4        0.56        0.00      3.71 o
 -11   4   4       26.10       19.78      5.45 o
 -10   4   4      347.32      342.64     16.35 o
  -9   4   4        1.85        0.00      3.40 o
  -8   4   4       67.33       79.71      4.76 o
  -7   4   4       43.44       35.65      2.74 o
  -6   4   4      599.83      574.89     12.66 o
  -5   4   4      104.15      129.45      7.48 o
  -4   4   4     1284.35     1299.13     23.97 o
  -3   4   4       17.45       34.50      2.20 o
  -2   4   4     3049.18     3016.29     51.42 o
  -1   4   4     1506.41     1507.17     26.89 o
   0   4   4       13.66       11.50      1.37 o
   1   4   4      290.71      322.62     13.25 o
   2   4   4       89.16       99.31      6.22 o
   3   4   4       66.47       87.18      5.53 o
   4   4   4       31.15       38.30      4.15 o
   5   4   4      115.08      106.17      4.42 o
   6   4   4      517.50      487.50     11.71 o
   7   4   4      143.97      162.66     10.15 o
   8   4   4      174.78      161.92     10.31 o
   9   4   4       26.65       22.31      5.25 o
  10   4   4       10.29        1.34      3.99 o
 -12   5   4       12.27       11.65      5.69 o
 -11   5   4      233.38      252.46     14.57 o
 -10   5   4      425.16      382.60     17.77 o
  -9   5   4       18.22        9.00      4.34 o
  -8   5   4      176.37      174.48     10.90 o
  -7   5   4       16.51       14.00      2.13 o
  -6   5   4       25.71       17.93      3.22 o
  -5   5   4      260.56      246.45      9.71 o
  -4   5   4      809.09      811.82     16.22 o
  -3   5   4      623.03      669.75     18.54 o
  -2   5   4      877.27      887.09     17.24 o
  -1   5   4      207.03      221.60      6.03 o
   0   5   4      518.64      529.16     15.79 o
   1   5   4     1201.81     1267.32     23.33 o
   2   5   4       93.27       84.02      3.44 o
   3   5   4      158.08      156.32      7.94 o
   4   5   4      138.11      137.64      7.86 o
   5   5   4       88.20       98.43      7.23 o
   6   5   4      421.16      430.53     16.98 o
   7   5   4      865.88      827.38     27.56 o
   8   5   4       32.18       23.57      5.21 o
   9   5   4        0.18        0.00      3.04 o
  10   5   4       37.44       35.02      6.67 o
 -11   6   4      177.70      178.43     12.60 o
 -10   6   4        0.56        2.57      3.87 o
  -9   6   4       49.01       56.46      7.11 o
  -8   6   4       32.86       32.61      5.57 o
  -7   6   4      481.60      510.96     19.70 o
  -6   6   4      129.56      122.45      4.78 o
  -5   6   4      426.24      434.62     10.25 o
  -4   6   4     2331.45     2311.05     61.28 o
  -3   6   4      117.53      129.95      6.77 o
  -2   6   4      283.51      274.85      7.26 o
  -1   6   4      108.14      103.00      4.09 o
   0   6   4      225.83      241.21      9.40 o
   1   6   4      286.03      296.60      7.61 o
   2   6   4        2.74        2.31      1.19 o
   3   6   4      668.37      674.23     21.36 o
   4   6   4      132.28      125.12      7.90 o
   5   6   4       40.99       46.24      5.49 o
   6   6   4      480.73      454.62     18.08 o
   7   6   4      544.69      576.34     22.11 o
   8   6   4       53.35       54.17      7.03 o
   9   6   4       62.96       89.43      9.28 o
 -11   7   4      165.83      154.89     12.32 o
 -10   7   4      131.11      134.44     10.74 o
  -9   7   4       25.46       27.28      6.04 o
  -8   7   4       28.52       25.70      5.45 o
  -7   7   4      155.99      174.04     10.90 o
  -6   7   4      682.93      664.28     23.45 o
  -5   7   4      100.11      118.41      8.17 o
  -4   7   4      801.69      808.77     16.81 o
  -3   7   4      105.79      104.81      6.93 o
  -2   7   4       23.93       24.38      2.32 o
  -1   7   4       63.45       67.57      3.87 o
   0   7   4      298.48      310.36      8.19 o
   1   7   4       99.53      101.01      4.27 o
   2   7   4      117.00      123.82      7.38 o
   3   7   4      297.51      301.89     12.83 o
   4   7   4        0.70        0.00      2.29 o
   5   7   4      558.07      514.63     19.50 o
   6   7   4        2.23        0.99      2.80 o
   7   7   4      236.97      250.13     13.70 o
   8   7   4       38.59       34.35      6.40 o
 -10   8   4       27.15       17.85      6.00 o
  -9   8   4        8.04        6.48      4.58 o
  -8   8   4       41.31       36.48      6.36 o
  -7   8   4       64.60       55.24      6.75 o
  -6   8   4      107.63      118.21      8.84 o
  -5   8   4      116.92      113.16      8.33 o
  -4   8   4       48.15       38.65      5.13 o
  -3   8   4      296.10      295.09     10.19 o
  -2   8   4      414.59      436.12     10.76 o
  -1   8   4        3.01        4.09      2.98 o
   0   8   4      241.74      240.24      7.26 o
   1   8   4      412.85      417.69     10.48 o
   2   8   4      160.47      152.88      8.88 o
   3   8   4      615.45      584.91     20.49 o
   4   8   4        1.77        0.00      2.57 o
   5   8   4      110.58      126.27      9.12 o
   6   8   4        3.74        2.05      3.55 o
   7   8   4       11.95       11.88      4.70 o
   8   8   4        0.84        5.13      3.99 o
  -9   9   4      169.90      171.60     12.60 o
  -8   9   4       14.98       20.49      5.53 o
  -7   9   4       54.58       54.76      6.95 o
  -6   9   4       92.51       97.56      8.41 o
  -5   9   4       19.93       19.74      4.86 o
  -4   9   4      641.94      678.02     23.61 o
  -3   9   4        0.08        0.00      2.72 o
  -2   9   4       24.37       25.66      4.34 o
  -1   9   4      207.37      231.61     12.83 o
   0   9   4      250.29      260.45      8.05 o
   1   9   4      416.21      407.95     15.79 o
   2   9   4      360.20      322.50     14.02 o
   3   9   4      328.03      331.47     14.69 o
   4   9   4       60.63       46.35      6.28 o
   5   9   4       94.54      106.53      8.80 o
   6   9   4       11.86       11.41      4.66 o
  -8  10   4       19.67       24.68      6.12 o
  -7  10   4        0.44        4.07      3.95 o
  -6  10   4       27.51       28.86      5.61 o
  -5  10   4       43.99       44.97      6.20 o
  -4  10   4       53.41       58.20      6.55 o
  -3  10   4       77.86       94.96      7.62 o
  -2  10   4      272.31      268.88     12.67 o
  -1  10   4       13.47       12.40      3.79 o
   0  10   4      275.69      280.03      8.81 o
   1  10   4        0.64        0.00      2.80 o
   2  10   4        5.38        7.74      3.47 o
   3  10   4       48.99       43.08      6.20 o
   4  10   4        4.17        6.24      3.91 o
   5  10   4       80.14       93.85      8.96 o
  -7  11   4       76.38       58.95      8.05 o
  -6  11   4        1.59        3.28      4.07 o
  -5  11   4       10.41        8.37      4.11 o
  -4  11   4       23.25       26.93      5.25 o
  -3  11   4       12.60       15.20      4.46 o
  -2  11   4      172.00      179.57     10.34 o
  -1  11   4       43.19       44.46      5.76 o
   2  11   4        4.73        1.90      3.67 o
   3  11   4       18.92       19.15      5.01 o
  -4  12   4       50.29       34.98      6.16 o
  -3  12   4       63.75       64.08      7.27 o
  -2  12   4       75.23       76.72      7.46 o
  -2 -14   5       17.00       17.65      5.05 o
  -1 -14   5        0.02        0.00      3.24 o
   0 -14   5        0.35        0.00      3.28 o
   1 -14   5       55.76       56.03      6.79 o
   2 -14   5       37.65       41.73      6.12 o
   3 -14   5       94.92       77.90      7.62 o
   4 -14   5       37.29       37.43      6.16 o
   5 -14   5      105.39      104.32      9.16 o
  -4 -13   5        1.22        0.87      3.55 o
  -3 -13   5       88.10       89.35      8.05 o
  -2 -13   5        0.60        3.08      3.63 o
  -1 -13   5       58.84       50.62      6.32 o
   0 -13   5      269.14      267.62     13.27 o
   1 -13   5       53.71       51.96      6.48 o
   2 -13   5       47.53       46.28      5.84 o
   3 -13   5       44.59       32.38      5.37 o
   4 -13   5       98.35       84.14      7.78 o
   5 -13   5       75.30       82.05      7.66 o
   6 -13   5        9.47        5.80      4.11 o
   7 -13   5       88.34       83.39      8.17 o
  -6 -12   5        3.68        1.73      2.71 o
  -5 -12   5       25.99       30.96      5.57 o
  -4 -12   5      101.58      104.91      8.73 o
  -3 -12   5        4.90        0.08      3.32 o
  -2 -12   5      223.04      227.23     11.77 o
  -1 -12   5       10.27        9.52      3.99 o
   0 -12   5      533.65      492.99     18.75 o
   1 -12   5      202.81      185.18     10.42 o
   2 -12   5      374.19      362.97     15.12 o
   3 -12   5       63.80       57.88      6.32 o
   4 -12   5       10.76       13.50      4.15 o
   5 -12   5      146.34      149.13      9.59 o
   6 -12   5       22.62       19.50      4.66 o
   7 -12   5       17.12       12.60      4.66 o
   8 -12   5       31.82       27.80      5.41 o
  -7 -11   5      128.91      122.04      9.59 o
  -6 -11   5      102.10      102.07      6.00 o
  -5 -11   5        0.95        0.00      2.23 o
  -4 -11   5      106.05      115.15      7.23 o
  -3 -11   5      289.06      281.05     13.23 o
  -2 -11   5      740.62      789.04     25.74 o
  -1 -11   5        0.05        0.00      2.29 o
   0 -11   5      701.64      678.45     22.70 o
   1 -11   5      118.04      138.55      8.49 o
   2 -11   5        0.67        6.63      3.20 o
   3 -11   5      163.30      146.68      8.88 o
   4 -11   5      250.59      260.00     12.16 o
   5 -11   5     1067.69     1032.38     31.55 o
   6 -11   5        3.94        4.94      3.28 o
   7 -11   5       58.87       49.47      5.92 o
   8 -11   5       21.00       17.21      4.70 o
   9 -11   5        0.38        0.00      3.55 o
  -8 -10   5        6.87        9.87      4.34 o
  -7 -10   5      353.72      372.97     13.15 o
  -6 -10   5      115.88      125.55      6.39 o
  -5 -10   5       94.99      105.27      8.07 o
  -4 -10   5        6.22        6.59      2.34 o
  -3 -10   5      488.28      508.66     12.73 o
  -2 -10   5      113.28      117.82      7.62 o
  -1 -10   5      517.53      536.39     18.83 o
   0 -10   5       95.47      108.62      7.19 o
   1 -10   5      253.07      249.50     11.09 o
   2 -10   5        0.99        0.00      2.53 o
   3 -10   5      167.04      172.35      9.08 o
   4 -10   5       63.40       56.82      5.49 o
   5 -10   5       91.97       83.15      6.59 o
   6 -10   5       90.84       87.73      6.95 o
   7 -10   5       88.86       71.54      6.36 o
   8 -10   5       31.20       30.80      5.09 o
   9 -10   5       35.24       23.62      4.07 o
  10 -10   5       44.46       22.23      6.16 o
  -9  -9   5        2.91        8.53      4.82 o
  -8  -9   5        6.47        7.07      3.95 o
  -7  -9   5      366.54      384.02     11.79 o
  -6  -9   5      176.55      186.97      7.56 o
  -5  -9   5        6.69        2.36      4.11 o
  -4  -9   5      671.28      680.65     32.42 o
  -3  -9   5       64.09       55.91      3.65 o
  -2  -9   5      168.46      164.05     11.06 o
  -1  -9   5      117.14      118.14      6.00 o
   0  -9   5     1113.99     1070.56     30.80 o
   1  -9   5        0.62        4.66      2.41 o
   2  -9   5      121.78      114.50      6.87 o
   3  -9   5        2.37        1.22      2.13 o
   4  -9   5      253.31      270.23     11.29 o
   5  -9   5      186.23      189.05      9.36 o
   6  -9   5        0.16        3.36      2.88 o
   7  -9   5       30.61       29.73      4.58 o
   8  -9   5        1.05        1.18      2.92 o
   9  -9   5       75.71       74.73      5.13 o
  10  -9   5        0.28        3.24      3.87 o
 -10  -8   5       62.90       68.98      8.05 o
  -9  -8   5       77.95       90.85      8.69 o
  -8  -8   5        1.23        5.62      2.55 o
  -7  -8   5     1088.07     1132.13     24.43 o
  -6  -8   5       32.50       33.59      3.58 o
  -5  -8   5       21.00       24.03      2.87 o
  -4  -8   5      139.50      127.24      5.40 o
  -3  -8   5       21.66       27.72      2.59 o
  -2  -8   5       29.57       25.05      2.33 o
  -1  -8   5      423.64      419.08      9.82 o
   0  -8   5     1911.93     1842.30     32.78 o
   1  -8   5        0.11        0.39      1.78 o
   2  -8   5     2135.71     2167.82     55.87 o
   3  -8   5       18.62       17.69      3.08 o
   4  -8   5        3.39        5.53      2.21 o
   5  -8   5        0.54        0.28      2.13 o
   6  -8   5       40.98       43.91      4.50 o
   7  -8   5      169.80      146.09      8.29 o
   8  -8   5        1.50        1.83      2.23 o
   9  -8   5       92.21       99.70      5.70 o
  10  -8   5       91.02      103.05      9.40 o
  11  -8   5       54.69       51.68      7.82 o
 -11  -7   5       23.68       20.73      5.29 o
 -10  -7   5       64.35       76.28      8.37 o
  -9  -7   5       58.05       65.27      7.23 o
  -8  -7   5        8.74        7.91      3.26 o
  -7  -7   5      999.23     1028.06     40.47 o
  -6  -7   5       25.78       26.29      3.07 o
  -5  -7   5       47.69       38.85      3.22 o
  -4  -7   5      210.30      220.77      6.98 o
  -3  -7   5      163.29      165.24      5.64 o
  -2  -7   5       23.95       22.17      2.09 o
  -1  -7   5      907.47      930.85     17.98 o
   0  -7   5     2057.47     2073.57     36.18 o
   1  -7   5        9.39       10.06      1.18 o
   2  -7   5      780.48      719.00     21.12 o
   3  -7   5      425.01      382.24     13.11 o
   4  -7   5      183.05      197.14      8.45 o
   5  -7   5      161.80      172.90      7.98 o
   6  -7   5      678.13      660.83     14.99 o
   7  -7   5      300.35      315.20      9.26 o
   8  -7   5        3.26        0.00      2.11 o
   9  -7   5      640.01      659.89     24.16 o
  10  -7   5        4.56        0.00      3.71 o
  11  -7   5        1.05        1.62      3.87 o
 -11  -6   5       71.30       77.19      8.33 o
 -10  -6   5      108.21       94.21      8.45 o
  -9  -6   5        7.49       15.71      4.42 o
  -8  -6   5       20.67       13.90      3.95 o
  -7  -6   5      615.53      623.95     15.17 o
  -6  -6   5        1.99        0.98      1.86 o
  -5  -6   5     1206.76     1204.21     23.94 o
  -4  -6   5      501.50      516.66     12.00 o
  -3  -6   5      785.60      830.97     16.87 o
  -2  -6   5     3572.86     3641.10     62.04 o
  -1  -6   5      704.44      733.40     14.65 o
   0  -6   5      681.42      657.90      8.93 o
   1  -6   5      427.63      464.93      9.27 o
   2  -6   5     6488.77     6277.40    103.44 o
   3  -6   5      105.72      107.75      5.73 o
   4  -6   5      943.37      960.62     19.12 o
   5  -6   5        5.56        4.07      2.05 o
   6  -6   5      169.95      177.51      9.85 o
   7  -6   5      200.16      183.58      6.49 o
   8  -6   5      101.46      110.56      5.17 o
   9  -6   5      243.07      245.12     12.91 o
  10  -6   5       44.91       55.12      6.79 o
  11  -6   5       47.76       44.74      6.87 o
  12  -6   5       11.27       12.28      5.33 o
 -12  -5   5       31.31       28.47      6.24 o
 -11  -5   5       10.69       10.66      4.38 o
 -10  -5   5        7.07       11.21      4.15 o
  -9  -5   5       11.78       16.43      4.11 o
  -8  -5   5      149.24      137.88      8.80 o
  -7  -5   5      896.12      910.18     27.88 o
  -6  -5   5       25.78       30.40      2.93 o
  -5  -5   5     1578.62     1543.58     29.30 o
  -4  -5   5       50.72       42.41      3.57 o
  -3  -5   5     5193.64     5341.56     89.77 o
  -2  -5   5       16.45       16.57      3.67 o
  -1  -5   5      500.12      544.87      8.73 o
   0  -5   5     1474.80     1331.08     19.16 o
   1  -5   5      689.37      828.18     14.99 o
   2  -5   5      122.81      117.83      3.77 o
   3  -5   5      977.27     1035.40     21.58 o
   4  -5   5     2321.45     2422.45     42.84 o
   5  -5   5       71.03       73.54      3.50 o
   6  -5   5      587.57      570.22     12.79 o
   7  -5   5       12.85       16.59      2.20 o
   8  -5   5        0.79        0.95      2.80 o
   9  -5   5      527.85      541.92     20.41 o
  10  -5   5      104.28       79.99      7.70 o
  11  -5   5      120.35       97.84      8.80 o
  12  -5   5      139.38      128.68     10.78 o
 -12  -4   5        9.69        7.07      4.07 o
 -11  -4   5       64.89       66.61      7.42 o
 -10  -4   5      127.09      129.35      9.24 o
  -9  -4   5       45.74       32.77      5.05 o
  -8  -4   5      165.06      150.04      8.96 o
  -7  -4   5      911.90      892.53     27.01 o
  -6  -4   5       30.57       32.69      4.19 o
  -5  -4   5     3709.54     3597.31     62.35 o
  -4  -4   5      996.80     1009.64     19.81 o
  -3  -4   5      548.16      485.57     10.76 o
  -2  -4   5      304.31      248.64      7.84 o
  -1  -4   5     2974.32     3439.31     65.84 o
   0  -4   5      861.17     1042.68     15.17 o
   1  -4   5      587.09      541.32      8.47 o
   2  -4   5     4261.17     4372.37     59.26 o
   3  -4   5       50.56       56.33      2.76 o
   4  -4   5     1314.27     1385.27     20.16 o
   5  -4   5       12.32       12.04      1.20 o
   6  -4   5        1.41        1.92      1.27 o
   7  -4   5       54.65       53.11      5.45 o
   8  -4   5        0.29        0.00      2.61 o
   9  -4   5      126.53      133.73      9.24 o
  10  -4   5      218.06      227.47     12.67 o
  11  -4   5        3.11        4.30      4.19 o
  12  -4   5       31.47       29.34      6.28 o
 -12  -3   5        2.72        5.09      3.79 o
 -11  -3   5       27.01       17.65      4.66 o
 -10  -3   5      258.70      250.49     12.79 o
  -9  -3   5      156.18      140.60      9.00 o
  -8  -3   5      161.10      159.79      9.08 o
  -7  -3   5      520.12      529.79     18.24 o
  -6  -3   5     1242.50     1371.63     36.96 o
  -5  -3   5     4210.49     4407.42    104.40 o
  -4  -3   5      284.68      285.82      7.49 o
  -3  -3   5     1432.49     1435.66     21.13 o
  -2  -3   5       63.64       74.42      2.93 o
  -1  -3   5      444.34      472.98      7.53 o
   0  -3   5     1128.49      752.52     19.31 o
   1  -3   5       73.00       77.77      2.05 o
   2  -3   5     7804.29     7861.38    105.27 o
   3  -3   5      526.97      539.14      8.61 o
   4  -3   5      754.82      780.22     12.10 o
   5  -3   5      365.42      353.67      6.56 o
   6  -3   5     2495.41     2568.15     36.47 o
   7  -3   5      252.76      246.58      7.32 o
   8  -3   5       82.90       80.70      6.71 o
   9  -3   5      343.69      389.27     16.11 o
  10  -3   5       60.84       55.00      6.40 o
  11  -3   5       60.72       67.79      7.30 o
  12  -3   5       58.93       69.18      7.66 o
 -12  -2   5       51.37       54.17      6.79 o
 -11  -2   5       30.20       25.55      4.90 o
 -10  -2   5      186.20      163.46     10.03 o
  -9  -2   5        0.58        0.04      2.37 o
  -8  -2   5       76.27       78.69      6.28 o
  -7  -2   5     1484.19     1476.10     39.72 o
  -6  -2   5        0.54        0.43      1.54 o
  -5  -2   5     4374.82     4460.46     74.25 o
  -4  -2   5     1601.09     1680.43     41.81 o
  -3  -2   5     2850.03     2957.45     50.57 o
  -2  -2   5      301.69      263.62      6.25 o
  -1  -2   5     1773.32     1726.81     24.15 o
   0  -2   5     3047.26     3185.57     43.32 o
   1  -2   5      571.09      673.26     12.60 o
   2  -2   5     2804.22     2715.03     62.97 o
   3  -2   5        0.65        1.68      0.60 o
   4  -2   5     3135.06     3269.10     44.97 o
   5  -2   5      118.46      123.91      4.93 o
   6  -2   5      220.90      189.99      5.98 o
   7  -2   5        3.68        1.34      1.38 o
   8  -2   5      288.83      288.86      8.79 o
   9  -2   5      404.58      419.00     16.54 o
  10  -2   5        0.96        0.16      2.84 o
  11  -2   5       57.34       63.61      6.87 o
  12  -2   5        0.09        0.36      3.75 o
 -12  -1   5        7.07       11.37      4.15 o
 -11  -1   5       10.61       17.49      4.38 o
 -10  -1   5      377.32      380.89     11.07 o
  -9  -1   5      384.82      372.97     10.54 o
  -8  -1   5      484.58      458.09     11.57 o
  -7  -1   5      475.42      487.39     16.23 o
  -6  -1   5      218.45      249.66      9.91 o
  -5  -1   5      556.68      522.77     15.95 o
  -4  -1   5     1282.45     1385.76     34.94 o
  -3  -1   5     4951.97     5095.11    117.46 o
  -2  -1   5        9.74       11.06      1.62 o
  -1  -1   5      312.07      313.54      9.16 o
   0  -1   5      614.36      601.79      9.17 o
   1  -1   5      116.84      132.30      2.82 o
   2  -1   5     1688.49     1688.23     29.00 o
   3  -1   5       12.16        7.21      1.15 o
   4  -1   5      997.28      943.94     17.81 o
   5  -1   5       91.40      107.04      4.14 o
   6  -1   5     1407.78     1414.93     26.42 o
   7  -1   5      326.92      347.28      9.27 o
   8  -1   5       44.34       47.96      3.54 o
   9  -1   5       30.03       30.43      3.32 o
  10  -1   5        0.07        0.03      3.34 o
  11  -1   5       15.74       15.08      4.34 o
  12  -1   5        2.27        5.65      4.19 o
 -13   0   5        6.61       14.02      4.94 o
 -12   0   5      109.40      101.16      8.49 o
 -11   0   5        5.76        3.63      3.16 o
 -10   0   5      841.86      827.34     26.06 o
  -9   0   5      734.26      769.82     23.97 o
  -8   0   5      234.70      258.93     10.94 o
  -7   0   5       19.50       19.43      3.12 o
  -6   0   5      101.57       89.79      5.33 o
  -5   0   5      147.43      126.74      6.04 o
  -4   0   5     4141.43     4667.70    108.26 o
  -3   0   5     2347.26     2389.76     56.66 o
  -2   0   5     1040.21      985.75     24.72 o
  -1   0   5     1067.02     1047.90     25.82 o
   0   0   5       55.65       66.43      2.33 o
   1   0   5      437.56      425.62      9.44 o
   2   0   5       48.25       61.28      3.28 o
   3   0   5      352.07      345.83      7.81 o
   4   0   5     1335.92     1358.08     24.65 o
   5   0   5      372.05      388.03     17.57 o
   6   0   5     1650.36     1616.57     31.03 o
   7   0   5        0.32        1.57      3.08 o
   8   0   5      141.52      156.15      6.22 o
   9   0   5       30.59       29.85      3.30 o
  10   0   5       87.73       98.11      5.60 o
  11   0   5       30.10       27.27      3.74 o
 -13   1   5       36.38       41.77      7.86 o
 -12   1   5      160.35      155.92      9.87 o
 -11   1   5       13.13       16.19      4.11 o
 -10   1   5      575.10      586.29     19.90 o
  -9   1   5      220.52      221.90     10.19 o
  -8   1   5       16.32       13.54      3.08 o
  -7   1   5      485.91      444.27     14.69 o
  -6   1   5       17.40       21.16      2.88 o
  -5   1   5      422.09      400.05     12.63 o
  -4   1   5      106.74      125.80      5.57 o
  -3   1   5     5833.58     5795.04    132.82 o
  -2   1   5      132.66      166.27      6.04 o
  -1   1   5     4193.69     4086.61     94.17 o
   0   1   5        0.89        2.53      1.07 o
   1   1   5        6.66       13.98      1.91 o
   2   1   5       20.04       22.65      1.70 o
   3   1   5      919.83      931.62     17.56 o
   4   1   5     1182.75     1121.15     20.98 o
   5   1   5      112.54       92.73      3.92 o
   6   1   5     1020.39     1015.97     20.21 o
   7   1   5        0.17        0.00      1.39 o
   8   1   5      488.14      511.11     12.77 o
   9   1   5      343.51      344.84     10.22 o
  10   1   5       97.07       88.43      5.40 o
  11   1   5       98.81      106.69      9.40 o
 -12   2   5      128.83      171.64     12.24 o
 -11   2   5       37.00       36.19      4.26 o
 -10   2   5      246.52      280.02     12.00 o
  -9   2   5      144.27      139.89      7.98 o
  -8   2   5       42.13       39.29      4.15 o
  -7   2   5        1.33        1.93      1.82 o
  -6   2   5      865.50      927.67     25.07 o
  -5   2   5      994.76      922.30     24.40 o
  -4   2   5      643.24      694.88     18.79 o
  -3   2   5     3528.68     3643.56     84.69 o
  -2   2   5      654.25      663.29     17.65 o
  -1   2   5     6197.90     6002.01    137.32 o
   0   2   5      186.27      175.08      7.07 o
   1   2   5       36.63       30.63      2.01 o
   2   2   5     2732.76     2883.73     48.83 o
   3   2   5       71.32       86.08      3.53 o
   4   2   5      290.48      265.80      7.06 o
   5   2   5       13.46       11.50      1.87 o
   6   2   5      840.74      829.79     17.27 o
   7   2   5      190.83      198.14      7.50 o
   8   2   5      812.23      827.33     18.22 o
   9   2   5      167.58      186.56     11.51 o
  10   2   5      126.57      127.85      9.67 o
  11   2   5      128.98      155.65     11.37 o
 -12   3   5      260.51      305.05     16.54 o
 -11   3   5       20.34       25.55      5.76 o
 -10   3   5      135.81      152.28      6.71 o
  -9   3   5      114.58      138.15      9.00 o
  -8   3   5     1455.32     1431.55     27.95 o
  -7   3   5       63.43       66.14      5.82 o
  -6   3   5     1944.52     1978.65     48.60 o
  -5   3   5        8.78       15.23      1.88 o
  -4   3   5      640.71      679.39     13.97 o
  -3   3   5      162.75      144.93      4.54 o
  -2   3   5       24.20       17.83      1.64 o
  -1   3   5      474.12      461.22     14.37 o
   0   3   5       12.60        6.68      1.16 o
   1   3   5     3323.72     3541.24     86.13 o
   2   3   5     1040.65     1056.81     24.91 o
   3   3   5      270.33      301.04      7.66 o
   4   3   5       21.03       20.77      2.13 o
   5   3   5       92.79       92.35      4.28 o
   6   3   5       40.79       46.85      7.15 o
   7   3   5       14.82        7.74      2.20 o
   8   3   5      227.48      218.39     10.98 o
   9   3   5       47.42       53.38      6.67 o
  10   3   5      242.69      266.28     14.73 o
  11   3   5      100.29       97.49      9.83 o
 -12   4   5       52.25       61.59      8.57 o
 -11   4   5      202.07      198.68     13.15 o
 -10   4   5      485.49      480.28     20.49 o
  -9   4   5        4.39        0.49      1.93 o
  -8   4   5       35.24       31.49      3.07 o
  -7   4   5       81.07       70.42      3.91 o
  -6   4   5      815.88      808.66     16.83 o
  -5   4   5      374.46      381.36      9.73 o
  -4   4   5       15.01       16.09      1.75 o
  -3   4   5      664.45      692.80     14.11 o
  -2   4   5      596.68      572.87     12.02 o
  -1   4   5     3236.69     3224.53     59.60 o
   0   4   5     1804.03     1733.19     48.68 o
   1   4   5       48.22       63.90      2.94 o
   2   4   5      474.08      467.92     10.00 o
   3   4   5       38.26       39.60      4.07 o
   4   4   5       36.89       33.40      4.07 o
   5   4   5       67.65       74.42      3.99 o
   6   4   5      903.59      930.45     19.45 o
   7   4   5        4.40        4.53      2.22 o
   8   4   5      420.28      447.15     12.08 o
   9   4   5        2.09        0.95      3.24 o
  10   4   5        0.98        7.78      4.30 o
 -12   5   5      198.81      176.22     13.11 o
 -11   5   5        0.39        0.00      3.55 o
 -10   5   5      110.42      121.93     10.19 o
  -9   5   5      105.62      113.83      9.71 o
  -8   5   5       14.11       15.71      4.70 o
  -7   5   5      561.29      579.25     13.45 o
  -6   5   5       34.69       41.27      2.92 o
  -5   5   5      221.42      247.60     10.15 o
  -4   5   5       12.36       15.59      1.89 o
  -3   5   5      331.18      343.71     18.24 o
  -2   5   5        6.14        5.74      1.40 o
  -1   5   5      842.83      772.83     22.09 o
   0   5   5       89.10       99.81      4.00 o
   1   5   5       73.64       58.34      3.06 o
   2   5   5      242.94      256.29     10.54 o
   3   5   5       30.52       20.69      3.47 o
   4   5   5      417.63      418.88     15.60 o
   5   5   5        4.50        3.67      2.84 o
   6   5   5     1962.12     1883.18     51.33 o
   7   5   5        2.10        0.00      2.88 o
   8   5   5       44.25       46.71      6.71 o
   9   5   5        3.74        0.91      3.36 o
 -11   6   5       51.69       60.81      8.29 o
 -10   6   5      201.46      215.34     13.78 o
  -9   6   5       77.93       65.50      7.82 o
  -8   6   5      363.49      382.36     17.33 o
  -7   6   5        7.68        6.75      3.75 o
  -6   6   5        0.68        0.00      2.57 o
  -5   6   5       34.10       30.91      2.62 o
  -4   6   5      174.28      180.50      5.94 o
  -3   6   5      572.19      555.13     12.41 o
  -2   6   5      131.91      134.00      7.56 o
  -1   6   5      517.95      522.29     11.74 o
   0   6   5       63.66       53.31     12.42 o
   1   6   5       22.53       27.09      2.31 o
   2   6   5      419.28      397.29     14.61 o
   3   6   5      318.65      318.83     13.15 o
   4   6   5      339.34      346.39     14.33 o
   5   6   5       29.09       27.68      4.70 o
   6   6   5       63.30       85.56      7.62 o
   7   6   5       14.94       15.08      4.54 o
   8   6   5        0.40        2.65      3.87 o
   9   6   5        6.27        3.59      4.07 o
 -11   7   5        2.22        0.00      4.90 o
 -10   7   5      151.87      141.55     11.69 o
  -9   7   5       15.58       18.91      5.49 o
  -8   7   5        2.92        0.00      3.44 o
  -7   7   5       11.99        9.91      4.11 o
  -6   7   5      204.43      214.16     12.04 o
  -5   7   5      257.59      244.99      7.43 o
  -4   7   5     1044.71     1113.28     34.67 o
  -3   7   5     1415.28     1418.58     27.03 o
  -2   7   5      127.56      126.98      5.05 o
  -1   7   5      501.91      509.06     14.31 o
   0   7   5      242.93      233.74     10.07 o
   1   7   5      220.75      238.80     10.54 o
   2   7   5       26.00       19.31      3.99 o
   3   7   5      455.37      471.08     17.53 o
   4   7   5        5.44        9.16      3.47 o
   5   7   5        5.74        3.51      3.28 o
   6   7   5       47.42       53.11      6.71 o
   7   7   5       68.81       57.21      7.27 o
   8   7   5        3.77        8.45      4.66 o
 -10   8   5      128.56      106.37     10.62 o
  -9   8   5      162.44      176.22     12.63 o
  -8   8   5       41.54       42.52      6.83 o
  -7   8   5        5.16        0.95      3.32 o
  -6   8   5      410.47      415.53     17.81 o
  -5   8   5        0.81        0.24      3.00 o
  -4   8   5      203.53      209.38     11.17 o
  -3   8   5       66.24       69.87      4.12 o
  -2   8   5        8.74        8.04      2.17 o
  -1   8   5       10.26       13.10      3.14 o
   0   8   5      226.20      243.06     10.90 o
   1   8   5        0.89        1.78      2.65 o
   2   8   5        3.86        8.69      3.32 o
   3   8   5      236.51      244.13     12.24 o
   4   8   5      171.28      164.25     10.27 o
   5   8   5        0.38        2.33      3.20 o
   6   8   5       20.80       18.72      5.09 o
   7   8   5       74.77       70.56      8.13 o
  -9   9   5      127.33      152.84     12.12 o
  -8   9   5       12.82       13.82      5.13 o
  -7   9   5       28.05       26.06      5.65 o
  -6   9   5       38.08       35.61      6.12 o
  -5   9   5       66.81       69.49      7.38 o
  -4   9   5       12.62       20.02      4.70 o
  -3   9   5      562.43      569.75     20.65 o
  -2   9   5       92.13       93.28      9.42 o
  -1   9   5      200.68      192.49      6.98 o
   0   9   5       39.85       47.54      5.37 o
   1   9   5      209.69      221.58     11.33 o
   2   9   5       29.11       29.42      4.94 o
   3   9   5       77.44       80.15      7.46 o
   4   9   5        0.76        0.00      2.92 o
   5   9   5       27.76       38.69      6.36 o
   6   9   5      172.71      197.97     12.63 o
  -8  10   5      144.03      177.52     12.63 o
  -7  10   5        0.14        0.00      3.91 o
  -6  10   5       48.03       41.85      6.44 o
  -5  10   5       15.59        8.25      4.42 o
  -4  10   5       77.83       90.93      7.98 o
  -3  10   5        9.62        4.66      3.55 o
  -2  10   5        1.71        0.51      3.08 o
  -1  10   5      180.60      188.18     10.23 o
   0  10   5       76.07       65.74      6.48 o
   1  10   5       81.98       82.01      7.34 o
   2  10   5        0.67        2.09      3.08 o
   3  10   5       83.45       60.81      7.03 o
   4  10   5       74.67       78.61      8.25 o
  -6  11   5        5.54        7.74      4.66 o
  -5  11   5       18.12       10.98      4.74 o
  -4  11   5        6.15        8.09      4.15 o
  -3  11   5      111.21      110.36      8.96 o
  -2  11   5       96.00      105.66      8.41 o
   2  11   5        5.99       18.04      5.01 o
  -2 -14   6       76.10       85.52      8.17 o
  -1 -14   6      277.84      286.02     14.57 o
   0 -14   6       11.90        8.84      4.46 o
   1 -14   6       55.06       63.88      7.34 o
   2 -14   6       29.99       42.45      6.16 o
   3 -14   6      104.61       98.99      8.73 o
   4 -14   6        7.92        4.22      4.38 o
  -5 -13   6       24.64       33.64      6.28 o
  -4 -13   6      182.33      168.16     11.29 o
  -3 -13   6       33.24       33.84      5.80 o
  -2 -13   6      120.95      117.39      9.32 o
  -1 -13   6       27.35       32.22      5.49 o
   0 -13   6       57.05       48.76      6.28 o
   1 -13   6       28.39       30.09      5.25 o
   2 -13   6        0.02        0.00      3.08 o
   3 -13   6      324.26      315.79     14.53 o
   4 -13   6        2.93        5.13      3.95 o
   5 -13   6       39.55       49.87      6.36 o
   6 -13   6       12.44       13.11      4.58 o
   7 -13   6        4.42        5.21      4.19 o
  -6 -12   6      114.46      119.14      6.83 o
  -5 -12   6        5.70        5.29      3.67 o
  -4 -12   6       88.50       88.88      7.98 o
  -3 -12   6       62.36       67.71      6.99 o
  -2 -12   6        9.97        9.83      3.79 o
  -1 -12   6       16.07       16.94      4.50 o
   0 -12   6       45.22       39.72      5.41 o
   1 -12   6        1.15        2.57      3.36 o
   2 -12   6       66.46       70.40      6.79 o
   3 -12   6       58.29       55.00      6.00 o
   4 -12   6       44.41       42.09      5.49 o
   5 -12   6      181.60      169.98     10.11 o
   6 -12   6      223.24      229.32     12.04 o
   7 -12   6       27.78       27.80      5.29 o
   8 -12   6       10.58       11.01      3.29 o
  -7 -11   6        0.18        1.70      2.62 o
  -6 -11   6      270.86      274.68      9.98 o
  -5 -11   6        2.58        1.03      2.40 o
  -4 -11   6      129.40      128.91      6.20 o
  -3 -11   6     1028.31     1007.27     31.51 o
  -2 -11   6       62.19       69.65      6.51 o
  -1 -11   6        0.56        3.47      3.04 o
   0 -11   6      265.03      284.13     12.79 o
   1 -11   6        1.01        0.00      2.57 o
   2 -11   6       49.84       42.01      5.13 o
   3 -11   6     1068.31     1001.55     30.48 o
   4 -11   6       68.45       56.15      5.92 o
   5 -11   6      185.55      155.13      9.24 o
   6 -11   6      225.95      235.99     11.69 o
   7 -11   6        1.21        0.00      3.28 o
   8 -11   6        1.21        2.32      2.46 o
   9 -11   6       21.05       14.07      6.69 o
  -8 -10   6      103.02      105.65      6.35 o
  -7 -10   6       64.81       64.99      8.57 o
  -6 -10   6      587.84      604.91     15.70 o
  -5 -10   6      337.54      352.61     10.73 o
  -4 -10   6      348.00      374.68     10.74 o
  -3 -10   6      194.65      194.43      6.98 o
  -2 -10   6      471.08      486.80     17.89 o
  -1 -10   6      190.20      190.47      9.95 o
   0 -10   6      130.91      136.77      8.13 o
   1 -10   6      702.85      736.65     23.57 o
   2 -10   6       16.68       16.58      3.71 o
   3 -10   6     2854.32     2859.89     73.68 o
   4 -10   6      477.49      463.03     16.78 o
   5 -10   6      319.97      304.03     13.07 o
   6 -10   6      269.04      255.10     11.73 o
   7 -10   6      190.63      182.69     10.15 o
   8 -10   6        4.58        7.91      2.90 o
   9 -10   6       23.96       20.57      3.61 o
  10 -10   6        1.96        1.42      4.15 o
  -9  -9   6       11.73       10.86      4.54 o
  -8  -9   6       10.05       11.25      3.08 o
  -7  -9   6       10.95       14.17      3.11 o
  -6  -9   6      414.16      421.08     18.20 o
  -5  -9   6        1.52        0.31      1.87 o
  -4  -9   6      408.78      427.04     11.38 o
  -3  -9   6       15.21       14.90      2.36 o
  -2  -9   6        7.59        6.40      1.69 o
  -1  -9   6      516.78      535.84     12.08 o
   0  -9   6       83.78       64.32      5.37 o
   1  -9   6      561.77      509.62     17.41 o
   2  -9   6      912.21      840.18     25.19 o
   3  -9   6      207.93      221.98      9.99 o
   4  -9   6      114.22      108.03      7.15 o
   5  -9   6      455.28      442.42     15.95 o
   6  -9   6      272.65      268.97     19.05 o
   7  -9   6      174.43      182.59      7.24 o
   8  -9   6        6.49        1.36      2.24 o
   9  -9   6        1.43        0.00      3.63 o
  10  -9   6       17.16       19.74      5.65 o
 -10  -8   6        0.18        0.00      3.28 o
  -9  -8   6       42.18       33.13      6.04 o
  -8  -8   6        4.86        2.78      3.22 o
  -7  -8   6        3.36        2.68      3.99 o
  -6  -8   6     1823.93     1852.59     35.87 o
  -5  -8   6       93.37       94.25      5.05 o
  -4  -8   6      154.87      160.76      6.06 o
  -3  -8   6      589.49      572.28     13.17 o
  -2  -8   6     2076.20     1991.72     36.10 o
  -1  -8   6       14.41       16.22      2.47 o
   0  -8   6      787.05      774.64     10.69 o
   1  -8   6      275.14      266.63     10.74 o
   2  -8   6       22.22       19.94      3.08 o
   3  -8   6       85.43       86.75      5.65 o
   4  -8   6       73.79       80.39      4.29 o
   5  -8   6       55.09       63.30      3.83 o
   6  -8   6      374.78      386.78     12.89 o
   7  -8   6      332.90      336.66      9.98 o
   8  -8   6       45.83       41.50      3.86 o
   9  -8   6        4.72        4.46      3.87 o
  10  -8   6       13.49       18.91      5.61 o
  11  -8   6       34.70       28.78      6.63 o
 -11  -7   6      144.12      137.05     10.94 o
 -10  -7   6       21.08       15.68      4.94 o
  -9  -7   6      124.56      118.57      9.08 o
  -8  -7   6       72.25       70.15      4.96 o
  -7  -7   6        2.40        0.00      1.71 o
  -6  -7   6       26.57       22.47      2.97 o
  -5  -7   6        0.21        0.44      1.44 o
  -4  -7   6      761.46      775.93     19.70 o
  -3  -7   6      693.68      705.36     15.14 o
  -2  -7   6     1022.73      893.89     17.88 o
  -1  -7   6      168.65      176.32      4.10 o
   0  -7   6      452.24      464.82      8.11 o
   1  -7   6       57.74       42.94      1.84 o
   2  -7   6      936.82      929.84     18.51 o
   3  -7   6      389.56      410.43     10.01 o
   4  -7   6       75.38       69.78      3.67 o
   5  -7   6      506.18      501.03     11.99 o
   6  -7   6      165.49      153.22      5.96 o
   7  -7   6      176.00      183.55      7.74 o
   8  -7   6       63.13       61.28      6.79 o
   9  -7   6        0.18        0.39      3.83 o
  10  -7   6        0.41        0.00      3.87 o
  11  -7   6        4.00        0.91      4.50 o
 -11  -6   6       80.26       66.96      7.86 o
 -10  -6   6       67.85       61.20      7.23 o
  -9  -6   6      371.26      360.21     16.15 o
  -8  -6   6      197.22      185.93     10.70 o
  -7  -6   6        2.15        0.45      1.84 o
  -6  -6   6     1513.75     1521.19     41.85 o
  -5  -6   6      224.09      246.52      9.85 o
  -4  -6   6      656.38      619.74     13.89 o
  -3  -6   6      605.80      632.70     13.71 o
  -2  -6   6       91.50       77.13      3.47 o
  -1  -6   6       13.64       10.27      1.04 o
   0  -6   6      735.83      649.01     10.37 o
   1  -6   6       45.38       66.78      2.53 o
   2  -6   6     1868.82     2041.09     28.81 o
   3  -6   6     3231.95     3306.99     57.44 o
   4  -6   6        8.07        8.96      1.65 o
   5  -6   6      290.91      292.42      8.01 o
   6  -6   6      512.03      533.90     12.53 o
   7  -6   6     1582.03     1545.78     29.80 o
   8  -6   6       54.10       34.47      5.45 o
   9  -6   6        4.08        7.94      4.22 o
  10  -6   6        2.38        3.20      3.67 o
  11  -6   6       21.69       12.40      4.94 o
 -11  -5   6      478.44      485.49     20.57 o
 -10  -5   6        0.05        0.00      2.88 o
  -9  -5   6       34.69       38.26      5.53 o
  -8  -5   6       91.34       91.05      7.34 o
  -7  -5   6      240.02      250.13     11.85 o
  -6  -5   6      412.24      426.73     11.25 o
  -5  -5   6      396.09      442.69     12.60 o
  -4  -5   6     3071.39     3124.12     54.60 o
  -3  -5   6      614.07      652.43     13.80 o
  -2  -5   6     1773.79     1774.34     51.53 o
  -1  -5   6      764.69      865.81     22.37 o
   0  -5   6     1021.83      970.79     14.50 o
   1  -5   6        8.37        8.57      0.88 o
   2  -5   6     6782.49     6807.61     91.69 o
   3  -5   6     1453.38     1586.13     27.47 o
   4  -5   6      104.99      137.38      4.67 o
   5  -5   6      141.89      154.51      5.18 o
   6  -5   6      535.96      537.29     12.22 o
   7  -5   6      266.25      262.65     12.32 o
   8  -5   6       40.46       28.23      5.17 o
   9  -5   6      215.15      191.89     11.53 o
  10  -5   6      181.98      196.87     11.88 o
  11  -5   6       24.94       25.23      5.88 o
 -12  -4   6       36.24       43.91      6.71 o
 -11  -4   6      205.25      223.00     12.79 o
 -10  -4   6      142.86      145.77      9.83 o
  -9  -4   6       25.97       30.24      5.09 o
  -8  -4   6      194.00      182.85     10.07 o
  -7  -4   6      122.84      115.73      7.78 o
  -6  -4   6      541.77      544.13     18.28 o
  -5  -4   6     1113.71     1144.47     22.70 o
  -4  -4   6      226.59      197.16      6.10 o
  -3  -4   6       64.11       65.14      3.13 o
  -2  -4   6      907.35      899.55     13.54 o
  -1  -4   6     5951.80     6342.60    130.62 o
   0  -4   6      442.02      432.41      7.18 o
   1  -4   6     2014.27     2108.58     29.39 o
   2  -4   6        0.52        3.02      0.83 o
   3  -4   6      801.50      871.33     13.25 o
   4  -4   6      306.45      309.53      5.87 o
   5  -4   6      273.06      294.07      5.84 o
   6  -4   6       93.64       96.85      6.91 o
   7  -4   6      503.16      542.43     19.31 o
   8  -4   6        2.80        0.00      2.76 o
   9  -4   6       87.26       99.38      8.37 o
  10  -4   6      246.65      264.11     13.78 o
  11  -4   6       21.78       28.86      5.73 o
  12  -4   6       88.07       84.97      8.84 o
 -12  -3   6       31.37       44.99      4.88 o
 -11  -3   6      101.75      113.20      8.88 o
 -10  -3   6        0.72        0.00      2.37 o
  -9  -3   6      514.47      440.92     17.25 o
  -8  -3   6       35.59       37.98      4.82 o
  -7  -3   6        8.47        5.88      2.53 o
  -6  -3   6      676.68      620.45     19.70 o
  -5  -3   6      935.14      912.23     25.59 o
  -4  -3   6      532.54      433.18     10.19 o
  -3  -3   6     1265.34     1368.27     25.18 o
  -2  -3   6     4289.48     4461.53     74.85 o
  -1  -3   6      199.90      182.70      4.01 o
   0  -3   6       77.16       52.44      7.82 o
   1  -3   6     3145.00     3290.23     44.97 o
   2  -3   6      669.33      809.94     12.20 o
   3  -3   6     1279.44     1347.12     19.50 o
   4  -3   6      804.16      806.64     12.54 o
   5  -3   6      664.52      741.71     11.93 o
   6  -3   6        0.29        0.66      1.17 o
   7  -3   6     1025.47     1056.44     21.16 o
   8  -3   6       31.93       28.51      4.70 o
   9  -3   6      161.56      172.19     10.27 o
  10  -3   6      376.12      400.17     16.90 o
  11  -3   6        4.66        9.95      4.26 o
  12  -3   6        4.87        4.50      4.38 o
 -12  -2   6       26.90       30.05      6.04 o
 -11  -2   6       62.84       52.67      6.51 o
 -10  -2   6       66.16       62.90      6.51 o
  -9  -2   6      284.02      297.55     13.23 o
  -8  -2   6        2.65        5.33      2.65 o
  -7  -2   6      575.59      532.48     17.69 o
  -6  -2   6      137.27      116.95      6.63 o
  -5  -2   6      333.82      311.25     11.25 o
  -4  -2   6      188.05      171.08      7.34 o
  -3  -2   6      392.20      424.37     12.99 o
  -2  -2   6     7374.03     7378.30    121.86 o
  -1  -2   6     2920.56     2860.53     48.41 o
   0  -2   6      273.20      283.96      5.13 o
   1  -2   6      725.93      692.28     10.59 o
   2  -2   6      690.45      777.25     55.38 o
   3  -2   6      290.53      254.43      6.93 o
   4  -2   6     4418.32     4688.92     79.01 o
   6  -2   6       40.12       18.79      2.57 o
   7  -2   6     1127.80     1156.24     33.13 o
   8  -2   6        0.19        0.40      1.38 o
   9  -2   6       13.95       14.02      3.99 o
  10  -2   6       89.68       79.80      7.23 o
  11  -2   6        2.80        1.07      3.83 o
  12  -2   6       13.82       23.61      5.69 o
 -12  -1   6       32.11       41.02      6.20 o
 -11  -1   6      175.65      185.73     10.86 o
 -10  -1   6      188.28      161.84      9.59 o
  -9  -1   6     1016.40     1000.60     29.81 o
  -8  -1   6      288.72      274.61     11.73 o
  -7  -1   6       54.82       51.29      4.70 o
  -6  -1   6       19.32       15.91      2.76 o
  -5  -1   6      575.46      640.51     18.79 o
  -4  -1   6     2464.94     2375.86     57.41 o
  -3  -1   6     5543.15     5716.39    131.68 o
  -2  -1   6    14522.95    14930.88    337.35 o
  -1  -1   6     2854.23     2766.47     64.63 o
   0  -1   6       14.28       25.10      2.37 o
   1  -1   6      221.59      267.53      6.07 o
   2  -1   6        1.04        2.30      0.86 o
   3  -1   6      455.14      422.26      9.17 o
   4  -1   6        2.69        0.00      1.01 o
   5  -1   6     1221.63     1282.25     25.45 o
   6  -1   6        1.54        2.57      1.54 o
   7  -1   6      941.82      935.89     19.40 o
   8  -1   6      135.68      135.84      5.97 o
   9  -1   6      282.99      273.97      9.02 o
  10  -1   6       43.64       44.02      5.80 o
  11  -1   6       52.52       64.48      6.87 o
 -12   0   6       26.51       29.93      5.41 o
 -11   0   6      115.33      120.54      8.41 o
 -10   0   6       81.86       84.61      6.83 o
  -9   0   6      573.18      559.96     19.07 o
  -8   0   6     1367.42     1287.01     35.18 o
  -7   0   6        9.46        6.63      2.29 o
  -6   0   6      297.62      331.58     11.85 o
  -5   0   6     2083.50     2099.12     51.57 o
  -4   0   6     1523.48     1570.15     39.13 o
  -3   0   6       49.28       45.37      3.24 o
  -2   0   6     4863.96     4792.23    110.36 o
  -1   0   6        0.78        0.39      1.15 o
   0   0   6       30.13       24.27      1.58 o
   1   0   6     2533.30     2770.22     46.56 o
   2   0   6      376.31      472.84      9.88 o
   3   0   6      600.98      593.51     12.14 o
   4   0   6     1317.84     1318.80     24.27 o
   5   0   6     1611.52     1684.59     30.65 o
   6   0   6      214.35      227.76      7.04 o
   7   0   6     1315.49     1302.82     25.50 o
   8   0   6       11.16       13.36      2.55 o
   9   0   6      199.51      186.04      7.39 o
  10   0   6       39.42       56.59      4.57 o
  11   0   6        0.35        0.00      3.36 o
 -12   1   6       46.44       50.03      6.00 o
 -11   1   6      163.83      162.63      9.63 o
 -10   1   6       71.23       75.69      6.44 o
  -9   1   6       58.77       70.20      5.92 o
  -8   1   6      123.53      130.02      7.50 o
  -7   1   6      155.89      153.16      7.58 o
  -6   1   6      594.47      646.74     19.19 o
  -5   1   6        1.08        1.46      1.38 o
  -4   1   6      162.19      171.91      6.95 o
  -3   1   6      517.61      622.07     17.18 o
  -2   1   6     5937.35     6034.82    138.23 o
  -1   1   6     1233.63     1251.64     31.15 o
   0   1   6       15.47       27.13      2.49 o
   1   1   6      109.84       91.25      8.41 o
   2   1   6       81.98       81.55      3.29 o
   3   1   6      477.79      522.07     11.17 o
   4   1   6       10.70       11.68      3.02 o
   5   1   6     1058.58     1032.57     20.29 o
   6   1   6       10.23       14.23      2.21 o
   7   1   6      279.44      289.78      8.63 o
   8   1   6      532.29      552.64     13.69 o
   9   1   6        3.17        6.89      2.44 o
  10   1   6       39.62       49.56      4.45 o
  11   1   6      114.43      112.65      9.79 o
 -12   2   6       14.68       11.85      5.61 o
 -11   2   6       14.23       12.40      3.87 o
 -10   2   6       79.63       95.23      6.95 o
  -9   2   6     1543.77     1519.97     40.63 o
  -8   2   6      539.92      565.37     18.20 o
  -7   2   6      836.78      860.23     24.32 o
  -6   2   6        2.41        1.90      1.62 o
  -5   2   6        7.11        5.92      1.82 o
  -4   2   6       36.44       38.77      3.16 o
  -3   2   6        1.67        1.70      1.26 o
  -2   2   6        3.19        0.75      1.11 o
  -1   2   6        3.22        5.92      1.62 o
   0   2   6     2425.90     2291.16     43.75 o
   1   2   6       43.09       53.39      2.43 o
   2   2   6      537.60      666.79     10.65 o
   3   2   6      535.42      513.10     16.09 o
   4   2   6      164.80      147.15      5.12 o
   5   2   6       19.71       16.84      2.19 o
   6   2   6        4.02        3.28      1.64 o
   7   2   6      598.69      615.65     14.45 o
   8   2   6      284.91      261.94      9.73 o
   9   2   6       91.94      104.43      5.66 o
  10   2   6        0.44        0.00      2.27 o
  11   2   6       19.95       27.60      6.28 o
 -12   3   6       28.21       41.50      7.50 o
 -11   3   6       52.38       67.91      8.53 o
 -10   3   6       57.54       61.28      4.59 o
  -9   3   6     1546.55     1528.16     30.31 o
  -8   3   6        8.52       13.28      2.43 o
  -7   3   6       11.93       10.86      2.53 o
  -6   3   6      205.01      222.41      8.73 o
  -5   3   6       85.63       73.36      4.38 o
  -4   3   6      371.26      433.31     10.02 o
  -3   3   6      101.15      111.49      4.12 o
  -2   3   6     1249.62     1189.15     22.16 o
  -1   3   6      946.02      949.70     24.87 o
   0   3   6     3777.19     3767.02     63.68 o
   1   3   6        2.36        2.62      1.04 o
   2   3   6      651.69      638.77     18.99 o
   3   3   6      520.03      556.01     17.57 o
   4   3   6       78.24       73.96      5.35 o
   5   3   6       26.35       22.52      2.44 o
   6   3   6        8.71        7.17      2.07 o
   7   3   6     2051.22     2131.24     39.49 o
   8   3   6       82.52       79.86      5.65 o
   9   3   6       35.68       49.35      5.13 o
  10   3   6       12.45       10.23      4.74 o
 -12   4   6       67.40       60.84      8.80 o
 -11   4   6      358.21      383.03     18.91 o
 -10   4   6      350.23      345.64     17.41 o
  -9   4   6      701.19      787.00     18.00 o
  -8   4   6      127.77      140.52      7.25 o
  -7   4   6       45.95       43.93      3.33 o
  -6   4   6       20.61       24.01      2.46 o
  -5   4   6      103.14      105.37      4.35 o
  -4   4   6      175.56      189.98     14.04 o
  -3   4   6      110.17      103.38      4.10 o
  -2   4   6     2307.62     2187.95     38.69 o
  -1   4   6     1611.11     1048.29     28.98 o
   0   4   6     7799.40     7702.93    127.71 o
   1   4   6      155.30      143.32      4.67 o
   2   4   6      194.25      178.51      8.33 o
   3   4   6       60.88       69.65      5.33 o
   4   4   6      179.69      168.44      8.88 o
   5   4   6        6.85        0.47      2.29 o
   6   4   6       40.35       40.19      3.56 o
   7   4   6      219.11      233.74     21.18 o
   8   4   6      171.10      189.05     12.16 o
   9   4   6      147.89      170.96     11.96 o
  10   4   6        8.98        5.29      4.74 o
 -11   5   6       34.12       44.30      7.46 o
 -10   5   6        0.81        3.20      4.30 o
  -9   5   6      688.15      648.48     24.91 o
  -8   5   6      284.39      303.88      9.13 o
  -7   5   6      336.27      346.89      9.59 o
  -6   5   6       27.42       27.53      4.40 o
  -5   5   6      816.69      836.51     17.49 o
  -4   5   6       92.28       90.12      4.11 o
  -3   5   6      434.82      471.70     11.01 o
  -2   5   6      560.25      566.69     12.48 o
  -1   5   6       30.43       28.40      2.63 o
   0   5   6      318.72      353.45      8.72 o
   1   5   6      171.54      157.07      7.82 o
   2   5   6       32.40       27.92      3.79 o
   3   5   6      163.76      172.27      8.92 o
   4   5   6      230.39      247.21     11.49 o
   5   5   6       13.99        7.70      3.36 o
   6   5   6      131.67      123.98      8.88 o
   7   5   6      365.99      358.00     16.39 o
   8   5   6       28.49       26.57      5.73 o
   9   5   6      111.59      120.31     10.58 o
 -11   6   6       70.29       71.35      8.96 o
 -10   6   6        2.17        1.93      4.66 o
  -9   6   6      415.80      436.57     19.90 o
  -8   6   6        0.90        0.00      3.08 o
  -7   6   6      217.15      196.75     11.77 o
  -6   6   6      145.25      139.64      7.52 o
  -5   6   6     1160.46     1188.03     23.55 o
  -4   6   6       57.64       60.71      3.52 o
  -3   6   6      111.50      117.27      4.77 o
  -2   6   6       23.11       22.15      2.43 o
  -1   6   6     1110.70     1109.70     21.74 o
   0   6   6      780.66      774.69     19.90 o
   1   6   6       11.06       14.10      3.24 o
   2   6   6      305.90      319.31     12.91 o
   3   6   6      496.83      446.25     16.66 o
   4   6   6       59.34       66.73      6.32 o
   5   6   6       39.34       47.38      5.88 o
   6   6   6        0.22        3.28      3.12 o
   7   6   6      257.05      239.07     13.42 o
   8   6   6       57.17       58.67      7.78 o
 -10   7   6        0.28        1.26      4.54 o
  -9   7   6       48.60       52.71      7.62 o
  -8   7   6        1.84        0.00      3.36 o
  -7   7   6      294.98      316.27     15.79 o
  -6   7   6       21.78       24.87      5.21 o
  -5   7   6      269.99      274.97      8.27 o
  -4   7   6      562.88      624.37     14.40 o
  -3   7   6       22.56       21.03      5.73 o
  -2   7   6       63.36       72.51      3.95 o
  -1   7   6       65.94       70.51      4.74 o
   0   7   6      198.95      204.35      6.67 o
   1   7   6       35.56       34.07      4.62 o
   2   7   6      560.14      501.33     18.00 o
   3   7   6       58.54       36.60      5.21 o
   4   7   6       13.39       15.99      4.34 o
   5   7   6       51.73       41.97      5.84 o
   6   7   6       10.97       11.92      4.54 o
   7   7   6      262.09      268.37     14.69 o
  -9   8   6      264.73      239.31     14.69 o
  -8   8   6      145.76      161.41     11.69 o
  -7   8   6       43.58       41.38      6.71 o
  -6   8   6       33.94       31.07      5.69 o
  -5   8   6       38.40       31.03      5.61 o
  -4   8   6       67.11       57.53      6.44 o
  -3   8   6        0.55        0.00      1.95 o
  -2   8   6       44.15       42.79      3.42 o
  -1   8   6      341.55      358.55      9.91 o
   0   8   6      318.74      307.50     12.83 o
   1   8   6      282.57      276.70     12.63 o
   2   8   6       94.07       99.85      7.74 o
   3   8   6       16.81       11.33      3.95 o
   4   8   6       24.41       24.99      5.17 o
   5   8   6        0.20        2.45      3.40 o
   6   8   6       20.43        8.49      4.34 o
  -8   9   6       87.62      102.26      9.91 o
  -7   9   6       21.55       19.23      5.57 o
  -6   9   6        4.13        3.75      3.83 o
  -5   9   6       35.82       39.64      6.00 o
  -4   9   6      142.82      138.79      9.56 o
  -3   9   6       13.17       18.20      4.42 o
  -2   9   6       17.42       21.51      3.07 o
  -1   9   6      154.66      160.66      9.20 o
   0   9   6      101.09       85.09      7.15 o
   1   9   6        0.21        2.92      3.32 o
   2   9   6      100.34      126.74      8.92 o
   3   9   6        6.81       10.74      4.30 o
   4   9   6        6.87       11.02      4.34 o
   5   9   6        0.70        1.54      3.55 o
  -7  10   6       17.47       18.91      5.88 o
  -6  10   6        0.29        2.01      4.30 o
  -5  10   6      206.46      214.87     12.91 o
  -4  10   6        7.09        9.04      4.34 o
  -3  10   6      139.13      165.44     10.58 o
  -2  10   6       17.37       14.96      4.50 o
   0  10   6      157.63      164.17     10.11 o
   1  10   6       35.63       33.96      5.45 o
   2  10   6        0.54        2.17      3.36 o
   3  10   6        4.00        5.33      4.03 o
  -4  11   6        0.01        0.00      3.55 o
  -3  11   6       77.31       85.32      7.82 o
  -2 -14   7       92.98       94.13      8.92 o
  -1 -14   7        3.34        5.25      3.71 o
   0 -14   7       35.02       40.31      6.16 o
   1 -14   7        0.13        0.00      3.16 o
   2 -14   7       42.64       35.18      6.12 o
   3 -14   7       20.67       17.10      5.33 o
   4 -14   7      161.04      167.10     11.21 o
  -5 -13   7       28.21       39.76      6.48 o
  -4 -13   7        7.42        7.94      4.22 o
  -3 -13   7      333.16      314.88     15.48 o
  -2 -13   7      147.66      133.73      9.67 o
  -1 -13   7      147.87      141.51      9.67 o
   0 -13   7       18.84       23.22      5.09 o
   1 -13   7       35.58       35.65      5.69 o
   2 -13   7       76.53       60.84      6.71 o
   3 -13   7       25.78       25.59      5.17 o
   4 -13   7      298.12      299.13     14.21 o
   5 -13   7        5.92        6.28      4.34 o
   6 -13   7       21.75       15.91      3.50 o
  -6 -12   7       22.03       22.60      8.88 o
  -5 -12   7       10.47       14.49      4.66 o
  -4 -12   7       52.66       51.84      6.67 o
  -3 -12   7       63.95       76.72      7.54 o
  -2 -12   7        3.41        4.70      3.44 o
  -1 -12   7      374.88      387.14     16.43 o
   0 -12   7      420.40      410.79     17.02 o
   1 -12   7        1.73        1.46      3.20 o
   2 -12   7       12.38       16.86      4.50 o
   3 -12   7        3.96        0.00      2.88 o
   4 -12   7      180.55      168.83      9.99 o
   5 -12   7        0.23        0.00      3.04 o
   6 -12   7       25.09       21.12      4.07 o
   7 -12   7       72.79       65.78      5.15 o
   8 -12   7       94.43       92.93     15.50 o
  -7 -11   7       15.97       20.53      3.84 o
  -6 -11   7        4.73        6.39      2.72 o
  -5 -11   7      400.00      430.23     12.46 o
  -4 -11   7       91.34       84.93      7.66 o
  -3 -11   7      284.91      317.69     14.65 o
  -2 -11   7       81.81       74.27      6.87 o
  -1 -11   7      343.27      345.68     14.77 o
   0 -11   7       25.39       20.26      4.15 o
   1 -11   7      113.74       95.71      7.62 o
   2 -11   7        0.83        0.32      3.08 o
   3 -11   7       13.12       11.53      3.63 o
   4 -11   7      252.54      245.98     11.77 o
   5 -11   7        0.62        0.00      2.16 o
   6 -11   7      448.68      439.27     12.49 o
   7 -11   7        0.70        0.00      2.37 o
   8 -11   7       79.20       86.56      5.66 o
   9 -11   7        4.13       11.81      5.25 o
  -8 -10   7      258.08      258.56     10.00 o
  -7 -10   7        6.23        9.52      2.93 o
  -6 -10   7      188.99      192.01      7.94 o
  -5 -10   7      125.50      132.44      6.40 o
  -4 -10   7       15.82       19.70      2.99 o
  -3 -10   7      602.70      642.60     15.10 o
  -2 -10   7        1.47        0.00      2.25 o
  -1 -10   7      451.46      442.69     16.62 o
   0 -10   7       72.03       73.32      6.28 o
   1 -10   7       11.18        7.30      3.36 o
   2 -10   7       17.46       16.35      3.91 o
   3 -10   7      403.82      423.31     11.21 o
   4 -10   7      327.51      303.52      9.30 o
   5 -10   7       54.52       53.48      4.22 o
   6 -10   7      129.88      129.48      6.12 o
   7 -10   7      184.40      192.23      7.72 o
   8 -10   7       92.34       95.04      7.56 o
   9 -10   7        0.22        3.08      4.26 o
  -9  -9   7        5.85        5.84      4.22 o
  -8  -9   7      797.65      788.60     19.55 o
  -7  -9   7      410.04      400.74     12.22 o
  -6  -9   7      107.98      113.97     10.31 o
  -5  -9   7      693.77      682.50     16.29 o
  -4  -9   7      237.12      236.46      9.30 o
  -3  -9   7       36.64       37.39      3.18 o
  -2  -9   7      147.59      159.10      5.81 o
  -1  -9   7      324.05      302.52     12.56 o
   0  -9   7      195.47      184.78      9.24 o
   1  -9   7      531.31      520.36     12.22 o
   2  -9   7      104.89      102.86      6.67 o
   3  -9   7       52.54       47.30      3.40 o
   4  -9   7      320.88      315.95      9.19 o
   5  -9   7      478.64      465.15     12.15 o
   6  -9   7      876.70      809.34     22.49 o
   7  -9   7       12.62       14.08      3.63 o
   8  -9   7      218.36      193.87     11.81 o
   9  -9   7       58.73       69.85      7.98 o
  10  -9   7       81.26       64.28      7.98 o
 -10  -8   7      224.13      243.58     14.02 o
  -9  -8   7        7.00       11.13      4.42 o
  -8  -8   7      620.54      617.84     19.21 o
  -7  -8   7      101.52      101.73      5.75 o
  -6  -8   7      305.88      301.10      9.76 o
  -5  -8   7      158.09      152.49      6.41 o
  -4  -8   7      137.00      139.05      7.03 o
  -3  -8   7      491.95      496.94     12.03 o
  -2  -8   7      438.81      449.42     10.79 o
  -1  -8   7     1307.85     1287.39     35.38 o
   0  -8   7       43.89       44.02      2.78 o
   1  -8   7      111.49      118.52      5.29 o
   2  -8   7        0.61        0.00      1.38 o
   3  -8   7      349.47      349.92      9.30 o
   4  -8   7     3364.38     3306.10     58.57 o
   5  -8   7       37.92       34.48      7.36 o
   6  -8   7      495.81      491.95     12.46 o
   7  -8   7      366.25      349.40     10.17 o
   8  -8   7      399.10      391.96     17.49 o
   9  -8   7       26.35       32.14      6.32 o
  10  -8   7       14.57        5.88      4.58 o
 -10  -7   7       84.61       83.98      8.73 o
  -9  -7   7        8.33        4.42      3.51 o
  -8  -7   7      106.22      124.10      9.00 o
  -7  -7   7       29.43       34.00      3.73 o
  -6  -7   7      155.89      183.86      7.24 o
  -5  -7   7       47.43       44.74      6.83 o
  -4  -7   7       40.36       41.89      6.71 o
  -3  -7   7      822.40      777.33     19.54 o
  -2  -7   7       87.64       82.68      5.73 o
  -1  -7   7     1532.51     1616.79     34.88 o
   0  -7   7       73.25       69.01      2.49 o
   1  -7   7      297.17      300.30      7.45 o
   2  -7   7      482.82      443.31     10.48 o
   3  -7   7      243.05      247.74      7.58 o
   4  -7   7       37.51       37.58      2.90 o
   5  -7   7       43.35       51.53      4.90 o
   6  -7   7      805.51      781.24     17.12 o
   7  -7   7       86.88       95.55      7.90 o
   8  -7   7      784.50      765.71     26.45 o
   9  -7   7       57.64       44.62      6.44 o
  10  -7   7        1.35        0.71      3.75 o
  11  -7   7        3.34        0.79      4.30 o
 -11  -6   7        9.59       19.39      5.53 o
 -10  -6   7       57.49       80.19      8.17 o
  -9  -6   7      152.43      167.92     10.86 o
  -8  -6   7      112.00      106.45      8.13 o
  -7  -6   7      127.80      133.94      6.28 o
  -6  -6   7      227.38      232.13      7.97 o
  -5  -6   7     1825.77     1775.66     46.81 o
  -4  -6   7        1.75        0.82      1.38 o
  -3  -6   7       69.02       69.61      2.90 o
  -2  -6   7      479.49      479.18     10.87 o
  -1  -6   7     1008.42     1051.28     15.88 o
   0  -6   7      340.17      360.89      6.65 o
   1  -6   7       56.20       43.61      2.16 o
   2  -6   7        3.91        3.44      0.81 o
   3  -6   7     1360.29     1334.44     25.22 o
   4  -6   7       15.95       13.08      3.71 o
   5  -6   7       19.00       18.49      2.27 o
   6  -6   7      282.51      299.05      8.41 o
   7  -6   7       18.82       11.33      4.07 o
   8  -6   7      557.07      540.30     20.57 o
   9  -6   7       59.54       63.21      7.27 o
  10  -6   7        8.81        0.00      3.63 o
  11  -6   7        9.78       10.90      5.09 o
 -11  -5   7       43.44       45.05      6.63 o
 -10  -5   7       23.04       21.32      4.82 o
  -9  -5   7        0.95        0.00      2.41 o
  -8  -5   7      342.77      330.20     14.65 o
  -7  -5   7        0.23        0.00      2.29 o
  -6  -5   7       96.17       90.13      4.84 o
  -5  -5   7      316.47      320.92      9.08 o
  -4  -5   7       40.42       34.17      2.74 o
  -3  -5   7      173.70      176.11      5.67 o
  -2  -5   7      226.96      252.42      4.96 o
  -1  -5   7       92.35       57.42      2.82 o
   0  -5   7      110.42      118.95      3.04 o
   1  -5   7     4829.91     4696.15     63.88 o
   2  -5   7     2978.74     2931.72     40.65 o
   3  -5   7       75.51       73.73      2.39 o
   4  -5   7      920.58      948.13     18.77 o
   5  -5   7      100.00      110.51      4.32 o
   6  -5   7       20.74       26.30      4.38 o
   7  -5   7       42.21       44.42      5.53 o
   8  -5   7     1459.61     1515.82     43.71 o
   9  -5   7        8.89        4.34      3.87 o
  10  -5   7       18.85       17.29      4.97 o
  11  -5   7       27.12       25.35      5.84 o
 -12  -4   7       21.54       33.13      6.67 o
 -11  -4   7       73.32       67.91      7.36 o
 -10  -4   7      186.10      193.85      8.12 o
  -9  -4   7      179.33      152.53      9.59 o
  -8  -4   7      374.34      340.98     14.45 o
  -7  -4   7       24.02       21.77      2.82 o
  -6  -4   7      247.39      243.77     10.70 o
  -5  -4   7      187.50      167.80      6.00 o
  -4  -4   7      913.00      965.49     19.39 o
  -3  -4   7      340.81      315.05      8.08 o
  -2  -4   7        3.01        2.66      2.95 o
  -1  -4   7     2224.69     2212.70     36.12 o
   0  -4   7      156.25      120.66      5.09 o
   1  -4   7     1485.36     1476.20     21.28 o
   2  -4   7     1153.46     1273.50     18.63 o
   3  -4   7       10.87        9.10      1.02 o
   4  -4   7      294.93      308.05      5.97 o
   5  -4   7       79.79       83.72      4.41 o
   6  -4   7       14.24       13.50      3.32 o
   7  -4   7       12.48        9.32      3.55 o
   8  -4   7     1136.86     1200.82     35.97 o
   9  -4   7       14.30       23.65      5.09 o
  10  -4   7      133.49      136.10     10.03 o
  11  -4   7       25.72       29.14      5.73 o
 -12  -3   7      202.44      220.79     13.50 o
 -11  -3   7      208.76      226.08     12.95 o
 -10  -3   7      560.80      564.78     21.04 o
  -9  -3   7        0.35        0.00      2.21 o
  -8  -3   7      890.82      838.24     26.02 o
  -7  -3   7      450.18      475.46     16.78 o
  -6  -3   7     1142.55     1162.84     32.22 o
  -5  -3   7       18.88       20.65      3.12 o
  -4  -3   7       18.81       18.12      2.68 o
  -3  -3   7      655.08      618.12     13.07 o
  -2  -3   7       34.31       30.05      2.82 o
  -1  -3   7     1151.76     1108.28     16.41 o
   0  -3   7     2284.69     2402.96     33.48 o
   1  -3   7     6754.17     6889.77    114.97 o
   2  -3   7      374.26      365.78      6.47 o
   3  -3   7      247.74      205.49      4.32 o
   4  -3   7        7.62        7.77      1.00 o
   5  -3   7        0.45        0.00      0.92 o
   6  -3   7       84.47       91.23      4.15 o
   7  -3   7       41.54       37.94      4.90 o
   8  -3   7      822.40      835.99     26.85 o
   9  -3   7       47.93       55.59      6.55 o
  10  -3   7      399.19      444.63     18.52 o
  11  -3   7       13.14       15.56      4.94 o
 -12  -2   7       48.32       52.51      7.07 o
 -11  -2   7      104.96      109.69      8.65 o
 -10  -2   7     1267.14     1312.92     38.42 o
  -9  -2   7       17.20       10.27      3.44 o
  -8  -2   7       50.38       58.44      5.57 o
  -7  -2   7      878.79      882.66     26.06 o
  -6  -2   7       18.77       20.93      3.24 o
  -5  -2   7      212.99      238.96      9.59 o
  -4  -2   7     3285.09     3322.52     79.17 o
  -3  -2   7       19.13       24.32      2.72 o
  -2  -2   7       58.12       46.87      3.32 o
  -1  -2   7     2476.20     2428.39     33.92 o
   0  -2   7        0.13        1.44      1.33 o
   1  -2   7     2656.53     2635.79     36.55 o
   2  -2   7     1224.40     1206.21     17.71 o
   3  -2   7     1276.60     1198.30     17.69 o
   4  -2   7      191.91      185.68      5.55 o
   5  -2   7       23.01       14.81      6.73 o
   6  -2   7        1.88        0.66      0.90 o
   7  -2   7        3.23        1.35      2.19 o
   8  -2   7      847.06      913.18     28.51 o
   9  -2   7      432.55      442.26     17.77 o
  10  -2   7      196.41      202.87     11.77 o
  11  -2   7      108.32      126.11      9.87 o
 -12  -1   7      393.72      391.09     17.45 o
 -11  -1   7      131.40      135.71      9.28 o
 -10  -1   7      541.19      531.89     19.47 o
  -9  -1   7       35.51       24.01      4.22 o
  -8  -1   7      146.72      144.98      8.21 o
  -7  -1   7        0.74        0.00      1.78 o
  -6  -1   7      330.51      370.36     13.15 o
  -5  -1   7      330.66      332.14     11.73 o
  -4  -1   7      658.23      619.22     18.04 o
  -3  -1   7      953.26      978.61     25.66 o
  -2  -1   7       75.21      104.63      4.94 o
  -1  -1   7      829.83      807.52     21.16 o
   0  -1   7     1233.25     1290.59     22.89 o
   1  -1   7      978.19      929.84     17.18 o
   2  -1   7       70.02       46.81      2.47 o
   3  -1   7      501.01      677.59     13.65 o
   4  -1   7      236.35      249.27      6.82 o
   5  -1   7        5.28        7.81      1.69 o
   6  -1   7       65.02       63.37      3.87 o
   7  -1   7        2.31        4.55      1.91 o
   8  -1   7      511.12      524.83     13.23 o
   9  -1   7       76.08       85.62      5.25 o
  10  -1   7      130.91      144.71      9.59 o
  11  -1   7       61.15       67.64      7.58 o
 -12   0   7       31.76       27.01      5.21 o
 -11   0   7       54.48       63.65      6.48 o
 -10   0   7      267.26      268.06     12.44 o
  -9   0   7       11.34       16.11      3.63 o
  -8   0   7     1150.37     1141.91     32.14 o
  -7   0   7        0.17        0.08      1.82 o
  -6   0   7      103.66      101.16      6.00 o
  -5   0   7        2.69        3.16      1.62 o
  -4   0   7     1836.19     1985.80     48.72 o
  -3   0   7        0.97        8.45      1.82 o
  -2   0   7     2138.51     2287.85     54.76 o
  -1   0   7     1291.57     1288.91     32.18 o
   0   0   7      128.31      141.75      5.88 o
   1   0   7      768.75      658.05     28.65 o
   2   0   7      691.22      712.17     14.08 o
   3   0   7       22.08       16.23      1.78 o
   4   0   7      858.74      858.86     18.08 o
   5   0   7     1283.89     1278.96     24.35 o
   6   0   7       30.49       33.18      2.91 o
   7   0   7       14.94       11.58      2.32 o
   8   0   7      440.27      466.17     21.20 o
   9   0   7      117.70      104.83      5.71 o
  10   0   7       51.73       61.95      4.83 o
  11   0   7       23.37       27.84      5.76 o
 -12   1   7      120.38      150.20      9.95 o
 -11   1   7       20.30       24.20      4.46 o
 -10   1   7       78.31       78.65      6.48 o
  -9   1   7      381.55      368.42     14.29 o
  -8   1   7       13.55       13.15      3.32 o
  -7   1   7      208.22      179.37      8.49 o
  -6   1   7      947.35      999.30     27.32 o
  -5   1   7      101.61      106.88      5.69 o
  -4   1   7      167.24      129.39      6.16 o
  -3   1   7       28.14       19.43      2.41 o
  -2   1   7     1092.57     1105.07     28.27 o
  -1   1   7      607.09      533.19     15.24 o
   0   1   7       86.73       83.27      4.50 o
   1   1   7      293.74      287.84      9.91 o
   2   1   7        0.95        3.16      1.28 o
   3   1   7     1455.57     1482.60     27.09 o
   4   1   7      171.11      168.71      9.48 o
   5   1   7      137.41      134.65      5.15 o
   6   1   7      225.85      227.59      7.32 o
   7   1   7      105.98      107.62      5.22 o
   8   1   7       71.47       70.96      5.88 o
   9   1   7      168.83      175.94      8.21 o
  10   1   7      309.80      305.25     10.38 o
 -12   2   7       70.22       96.85     10.66 o
 -11   2   7       32.15       38.58      5.33 o
 -10   2   7       63.54       71.43      6.32 o
  -9   2   7        6.94        5.21      2.84 o
  -8   2   7     1188.63     1193.71     32.73 o
  -7   2   7       61.73       63.41      4.94 o
  -6   2   7      126.82      126.31      6.63 o
  -5   2   7      229.19      222.06      8.73 o
  -4   2   7     1348.31     1385.76     35.22 o
  -3   2   7       70.33       79.76      4.50 o
  -2   2   7      642.70      596.64     17.02 o
  -1   2   7     2571.53     2519.74     60.33 o
   0   2   7       92.93       66.49      4.99 o
   1   2   7      278.07      284.79      6.84 o
   2   2   7      237.92      267.19     10.15 o
   3   2   7      367.36      331.42      8.51 o
   4   2   7      100.14       93.72      4.22 o
   5   2   7      479.84      507.46     12.12 o
   6   2   7        9.90        5.37      2.05 o
   7   2   7      564.90      550.01     16.19 o
   8   2   7       24.99       25.02      3.26 o
   9   2   7      139.12      138.46     10.98 o
  10   2   7      202.99      201.21      8.39 o
 -12   3   7       61.10       69.18      9.32 o
 -11   3   7        3.63        8.80      5.09 o
 -10   3   7      128.96      135.46      8.63 o
  -9   3   7      467.74      471.67     12.72 o
  -8   3   7       85.60       92.39      6.16 o
  -7   3   7      992.86      954.92     26.69 o
  -6   3   7      425.65      439.42     14.33 o
  -5   3   7      147.18      147.63      6.87 o
  -4   3   7        5.33        2.80      1.58 o
  -3   3   7      230.82      253.02      6.99 o
  -2   3   7        5.84        2.20      1.25 o
  -1   3   7        6.54       12.67      5.71 o
   0   3   7      704.35      698.49     14.18 o
   1   3   7      495.50      468.53     10.22 o
   2   3   7      313.36      323.21     11.92 o
   3   3   7       67.71       64.67      5.33 o
   4   3   7        0.95        0.00      1.37 o
   5   3   7       26.90       30.60      2.93 o
   6   3   7      397.43      368.57     10.30 o
   7   3   7        0.95        0.00      2.15 o
   8   3   7      375.05      361.24     10.86 o
   9   3   7       13.33       18.31      3.99 o
  10   3   7       12.10       17.93      5.37 o
 -11   4   7       82.90       70.44      9.12 o
 -10   4   7       74.71       62.86      8.13 o
  -9   4   7      202.41      230.69     10.72 o
  -8   4   7      375.15      377.76     10.69 o
  -7   4   7       35.96       39.64      3.25 o
  -6   4   7      324.70      324.33      8.99 o
  -5   4   7        1.25        1.13      1.52 o
  -4   4   7       52.62       52.11      5.47 o
  -3   4   7       78.49       79.92      5.55 o
  -2   4   7       32.52       32.14      2.51 o
  -1   4   7      132.67      145.70      7.11 o
   0   4   7      499.00      492.66     11.06 o
   1   4   7      228.15      212.90      9.24 o
   2   4   7      515.73      512.18     16.98 o
   3   4   7       30.72       36.88      4.50 o
   4   4   7      444.85      402.38     15.40 o
   5   4   7      378.03      358.59     14.89 o
   6   4   7       57.86       60.09      6.44 o
   7   4   7        1.16        2.32      2.39 o
   8   4   7       88.70       89.31      9.97 o
   9   4   7       55.89       49.75      7.34 o
 -11   5   7      142.55      157.58     12.83 o
 -10   5   7       35.61       31.11      6.55 o
  -9   5   7      229.02      239.23     14.10 o
  -8   5   7      273.18      263.25      8.59 o
  -7   5   7      123.37      137.37      5.80 o
  -6   5   7      270.37      266.41      8.18 o
  -5   5   7        1.64        0.31      1.55 o
  -4   5   7       68.37       78.07      3.97 o
  -3   5   7        0.06        0.35      2.59 o
  -2   5   7     1355.43     1344.73     25.64 o
  -1   5   7      238.80      228.45      9.48 o
   0   5   7      757.82      789.60     16.29 o
   1   5   7       20.96       27.09      3.83 o
   2   5   7      229.51      210.61      9.95 o
   3   5   7      695.99      661.87     21.64 o
   4   5   7        1.69        0.00      2.37 o
   5   5   7       56.51       61.20      6.40 o
   6   5   7       31.23       30.88      5.53 o
   7   5   7        8.01        3.67      3.91 o
   8   5   7      106.02      118.89      9.83 o
 -10   6   7        6.89       10.15      5.45 o
  -9   6   7      183.60      176.26     12.40 o
  -8   6   7      243.18      284.52     15.24 o
  -7   6   7      348.73      335.53     16.39 o
  -6   6   7       10.20       11.51      2.39 o
  -5   6   7      109.31      113.91      5.11 o
  -4   6   7       44.87       47.09      3.35 o
  -3   6   7      311.69      332.39      9.16 o
  -2   6   7        6.34        5.96      1.86 o
  -1   6   7       28.06       21.65     12.58 o
   0   6   7       84.27       69.18      5.57 o
   1   6   7      951.63      938.02     27.68 o
   2   6   7      187.88      181.15      9.59 o
   3   6   7      244.70      254.67     12.04 o
   4   6   7       57.05       54.96      6.08 o
   5   6   7      147.73      129.70      9.20 o
   6   6   7        4.06        1.38      3.20 o
   7   6   7        0.87        0.00      3.36 o
 -10   7   7       89.88       83.27      9.59 o
  -9   7   7        2.94        5.21      4.90 o
  -8   7   7      196.01      214.36     13.39 o
  -7   7   7      293.88      323.14     16.15 o
  -6   7   7      452.92      494.57     20.33 o
  -5   7   7      186.53      184.08      6.84 o
  -4   7   7      309.47      329.47      9.52 o
  -3   7   7        0.26        0.85      1.74 o
  -2   7   7        3.90        2.04      1.68 o
  -1   7   7       85.68       52.47      4.86 o
   0   7   7      229.31      233.43     10.78 o
   1   7   7      157.37      176.10      9.48 o
   2   7   7      176.23      184.31     10.15 o
   3   7   7      233.71      232.16     11.92 o
   4   7   7       14.57        5.33      3.28 o
   5   7   7        9.45        6.95      3.51 o
   6   7   7        4.78        0.00      3.32 o
  -9   8   7       89.59       86.43      9.56 o
  -8   8   7      129.76      156.67     11.81 o
  -7   8   7       11.66       20.57      5.69 o
  -6   8   7      125.98      134.92     10.27 o
  -5   8   7       54.44       57.53      6.91 o
  -4   8   7      630.49      625.59     15.01 o
  -3   8   7      322.47      338.40      9.91 o
  -2   8   7      141.68      155.98      6.38 o
  -1   8   7      123.61      117.50      7.82 o
   0   8   7       46.04       52.47      5.61 o
   1   8   7       48.45       51.84      5.80 o
   2   8   7      511.95      501.52     19.27 o
   3   8   7      139.03      134.17      9.59 o
   4   8   7        2.71        8.45      3.99 o
   5   8   7       75.94       62.11      7.46 o
  -7   9   7       19.94       12.28      4.97 o
  -6   9   7       86.52       76.05      8.17 o
  -5   9   7        9.77        8.92      4.34 o
  -4   9   7      150.76      156.20     10.58 o
  -3   9   7        4.61        4.82      3.71 o
  -2   9   7        0.49        0.00      2.01 o
  -1   9   7       13.21       13.15      4.07 o
   0   9   7       41.72       51.45      6.08 o
   1   9   7        2.35        6.44      3.67 o
   2   9   7       69.62       69.18      7.38 o
   3   9   7       74.18       71.11      7.58 o
   4   9   7        6.65        2.13      3.20 o
  -5  10   7       57.22       56.90      7.54 o
  -4  10   7       59.58       53.86      6.99 o
  -3  10   7       10.84       14.25      4.66 o
   0  10   7       12.68       12.36      4.50 o
   1  10   7        0.23        2.21      3.47 o
   2  10   7       34.04       35.30      6.00 o
  -2 -14   8        0.92        1.74      3.83 o
  -1 -14   8        7.02        9.75      4.34 o
   0 -14   8      105.52      106.09      8.84 o
   1 -14   8        0.69        0.00      3.44 o
   2 -14   8       43.20       43.95      6.44 o
   3 -14   8      123.11      133.10     10.31 o
   4 -14   8        0.12        0.00      3.47 o
  -4 -13   8      156.58      180.01     12.24 o
  -3 -13   8       52.39       58.24      7.27 o
  -2 -13   8      190.51      191.34     11.61 o
  -1 -13   8      134.53      120.03      9.36 o
   0 -13   8       16.40       14.10      4.50 o
   1 -13   8        4.06        9.04      3.99 o
   2 -13   8       68.44       86.98      8.05 o
   3 -13   8      304.34      290.17     14.21 o
   4 -13   8        6.78       11.45      4.38 o
   5 -13   8      192.31      177.94      7.99 o
   6 -13   8        3.56        0.00      2.58 o
  -6 -12   8       31.96       36.05      6.36 o
  -5 -12   8       64.99       77.31      8.21 o
  -4 -12   8      543.34      584.83     22.86 o
  -3 -12   8        2.36        8.45      3.91 o
  -2 -12   8      231.40      262.57     13.39 o
  -1 -12   8        1.50        0.32      3.08 o
   0 -12   8       30.23       23.81      4.66 o
   1 -12   8       53.74       45.52      5.80 o
   2 -12   8      191.66      194.54     11.09 o
   3 -12   8       79.18       78.89      7.34 o
   4 -12   8        9.14        8.89      3.00 o
   5 -12   8      108.47      105.76      5.97 o
   6 -12   8       37.96       43.74      6.02 o
   7 -12   8       70.30       71.07      5.38 o
  -7 -11   8       42.30       41.42      7.09 o
  -6 -11   8       17.01       20.69      7.13 o
  -5 -11   8        0.41        0.00      2.33 o
  -4 -11   8      187.25      184.71     11.25 o
  -3 -11   8        5.33        5.45      3.63 o
  -2 -11   8      259.49      240.50     12.12 o
  -1 -11   8        0.00        0.00      2.61 o
   0 -11   8       56.64       64.12      6.36 o
   1 -11   8        8.20        4.94      3.32 o
   2 -11   8      155.31      148.22      9.16 o
   3 -11   8       52.76       49.01      8.39 o
   4 -11   8        2.21        0.98      2.35 o
   5 -11   8      609.92      573.75     33.68 o
   6 -11   8        0.88        1.73      2.47 o
   7 -11   8       18.07       15.19      3.26 o
   8 -11   8        0.08        1.90      2.96 o
  -8 -10   8        3.46        4.16      4.22 o
  -7 -10   8       13.83       19.44      5.73 o
  -6 -10   8        7.00        6.15      2.71 o
  -5 -10   8      254.52      274.57      9.48 o
  -4 -10   8      154.14      144.27      6.32 o
  -3 -10   8      116.41      120.44      5.92 o
  -2 -10   8       10.71       10.46      3.44 o
  -1 -10   8        0.32        0.43      2.57 o
   0 -10   8      417.68      405.14     15.71 o
   1 -10   8       58.75       57.17      5.69 o
   2 -10   8        0.67        0.00      1.37 o
   3 -10   8      791.84      787.06     17.58 o
   4 -10   8       66.55       68.26      4.42 o
   5 -10   8      127.69      118.82      5.75 o
   6 -10   8       22.41       23.16      4.07 o
   7 -10   8       72.53       73.20      4.99 o
   8 -10   8        6.35       10.54      4.70 o
   9 -10   8       80.92       70.24      8.17 o
  -9  -9   8        1.12        0.00      3.28 o
  -8  -9   8        9.78        9.97      3.61 o
  -7  -9   8       58.65       56.84      4.82 o
  -6  -9   8       24.13       28.05      3.64 o
  -5  -9   8       67.61       69.98      4.71 o
  -4  -9   8        0.98        0.00      2.19 o
  -3  -9   8        2.10        3.85      1.80 o
  -2  -9   8      562.30      551.04     12.93 o
  -1  -9   8      161.08      167.92      9.12 o
   0  -9   8      602.34      579.74     19.58 o
   1  -9   8      102.39       98.77      5.09 o
   2  -9   8       10.82        6.29      6.30 o
   3  -9   8      180.08      176.87      6.42 o
   4  -9   8      302.44      281.77      8.74 o
   5  -9   8      103.14       82.72      6.69 o
   6  -9   8       90.88       75.23      4.75 o
   7  -9   8      333.50      314.65     10.19 o
   8  -9   8       33.94       33.44      6.00 o
   9  -9   8      112.77      132.59     10.54 o
  10  -9   8       29.99       25.31      6.32 o
 -10  -8   8        1.22        0.00      3.67 o
  -9  -8   8      242.09      227.62     13.07 o
  -8  -8   8      431.21      454.67     13.69 o
  -7  -8   8      956.31      958.19     21.92 o
  -6  -8   8      458.31      467.47     12.95 o
  -5  -8   8       40.72       42.20      3.77 o
  -4  -8   8      368.85      394.34     10.67 o
  -3  -8   8        2.69        8.88      2.17 o
  -2  -8   8      745.10      636.32     73.46 o
  -1  -8   8      397.90      377.93      9.28 o
   0  -8   8     1630.02     1661.79     44.93 o
   1  -8   8        1.75        0.63      1.32 o
   2  -8   8       16.39       19.84      2.33 o
   3  -8   8      186.96      191.98     14.96 o
   4  -8   8      658.08      682.69     15.42 o
   5  -8   8       93.40       91.10      4.74 o
   6  -8   8      283.32      285.23      8.80 o
   7  -8   8      103.48       96.77      8.29 o
   8  -8   8      147.19      140.13     10.11 o
   9  -8   8      462.00      447.63     19.62 o
  10  -8   8       11.75        3.99      4.22 o
 -10  -7   8        6.94        7.46      4.26 o
  -9  -7   8      317.74      343.63     16.11 o
  -8  -7   8      783.62      806.61     27.09 o
  -7  -7   8      465.38      463.97     13.04 o
  -6  -7   8      121.25      141.77      6.44 o
  -5  -7   8      688.05      713.15     16.47 o
  -4  -7   8        9.99       10.09      1.71 o
  -3  -7   8      717.34      684.47     15.02 o
  -1  -7   8       94.30      101.25      4.07 o
   0  -7   8      243.61      258.20      5.40 o
   1  -7   8       86.92       78.57      4.97 o
   2  -7   8      153.58      145.40      5.26 o
   3  -7   8       94.65       87.92      4.22 o
   4  -7   8     1273.52     1255.63     24.63 o
   5  -7   8      596.55      603.55     19.01 o
   6  -7   8      269.51      269.33      8.28 o
   7  -7   8     1826.91     1771.24     49.75 o
   8  -7   8       64.12       69.97      7.62 o
   9  -7   8       64.80       50.26      6.87 o
  10  -7   8        5.21        6.48      4.26 o
 -11  -6   8      296.70      338.10     12.24 o
 -10  -6   8        2.61        1.66      3.32 o
  -9  -6   8       94.37       88.48      7.98 o
  -8  -6   8      141.85      144.79      9.36 o
  -7  -6   8      383.63      423.11     16.62 o
  -6  -6   8        2.33        1.23      1.56 o
  -5  -6   8     2011.64     1882.61     61.16 o
  -4  -6   8     1184.03     1101.95     22.27 o
  -3  -6   8      131.42      152.19      5.45 o
  -2  -6   8      433.16      395.61      9.57 o
  -1  -6   8        1.85        2.29      0.88 o
   0  -6   8      566.51      534.31      9.09 o
   1  -6   8      223.26      221.36      5.63 o
   2  -6   8      345.84      325.49      6.19 o
   3  -6   8      203.59      224.11      6.63 o
   4  -6   8      598.88      579.88     13.02 o
   5  -6   8     1717.61     1778.90     33.27 o
   6  -6   8       85.04       90.73      7.54 o
   7  -6   8      142.16      153.32     10.03 o
   8  -6   8       77.13       63.92      6.95 o
   9  -6   8       55.31       61.32      7.19 o
  10  -6   8        0.52        0.08      3.67 o
  11  -6   8       68.26       71.39      8.57 o
 -11  -5   8       56.91       72.22      8.33 o
 -10  -5   8       39.69       30.21      5.65 o
  -9  -5   8      154.25      171.87     10.66 o
  -8  -5   8       42.85       36.84      5.29 o
  -7  -5   8      609.18      611.13     20.93 o
  -6  -5   8      149.25      143.64      8.25 o
  -5  -5   8      746.21      739.92     16.47 o
  -4  -5   8        2.12        1.69      1.31 o
  -3  -5   8      336.65      341.36     16.72 o
  -2  -5   8        1.26        0.91      0.70 o
  -1  -5   8        1.78        3.76      0.88 o
   0  -5   8      777.18      819.04     18.85 o
   1  -5   8       33.66       31.53      2.02 o
   2  -5   8       49.79       53.13      2.12 o
   3  -5   8      609.47      590.10      9.88 o
   4  -5   8      168.97      162.89      5.39 o
   5  -5   8      190.72      198.64      9.83 o
   6  -5   8      138.68      151.93      9.00 o
   7  -5   8      210.25      189.40     10.66 o
   8  -5   8      106.51      115.25      9.20 o
   9  -5   8      172.95      175.39     11.09 o
  10  -5   8       24.81       21.48      5.61 o
  11  -5   8       89.81       71.03      8.33 o
 -11  -4   8      222.06      218.86     13.07 o
 -10  -4   8        3.41        6.87      3.59 o
  -9  -4   8      363.09      355.39     15.40 o
  -8  -4   8        8.90       11.02      3.40 o
  -7  -4   8       97.56       95.63      6.99 o
  -6  -4   8       50.61       42.21      4.62 o
  -5  -4   8      779.97      760.50     22.70 o
  -4  -4   8       41.10       42.27      3.99 o
  -3  -4   8        7.19       18.90      3.18 o
  -2  -4   8      451.40      465.09      8.11 o
  -1  -4   8       25.52       18.99      2.23 o
   0  -4   8     1150.53     1078.08     88.01 o
   1  -4   8      129.69      136.31      3.44 o
   2  -4   8     2755.38     2810.20     39.21 o
   3  -4   8       89.63       96.18      3.39 o
   4  -4   8       53.56       65.48      2.46 o
   5  -4   8        3.62        2.36      1.46 o
   6  -4   8        8.72        5.96      2.92 o
   7  -4   8        1.06        1.38      2.84 o
   8  -4   8      181.24      177.76     10.86 o
   9  -4   8      606.89      621.91     22.86 o
  10  -4   8        4.36        0.39      3.55 o
  11  -4   8       55.99       55.91      7.54 o
 -12  -3   8       53.48       60.69      7.74 o
 -11  -3   8        6.70       12.75      4.54 o
 -10  -3   8       51.97       49.04      6.16 o
  -9  -3   8       95.77      105.82      7.78 o
  -8  -3   8       68.10       78.41      6.44 o
  -7  -3   8     1428.04     1481.75     40.27 o
  -6  -3   8       54.96       63.13      5.29 o
  -5  -3   8      223.84      203.03      9.00 o
  -4  -3   8        0.13        1.54      1.78 o
  -3  -3   8      553.31      576.05     12.61 o
  -2  -3   8      504.75      481.79     10.61 o
  -1  -3   8     1023.13     1028.93     19.35 o
   0  -3   8       40.23       39.38      1.82 o
   1  -3   8        0.14        0.23      0.69 o
   2  -3   8      763.64      693.82     13.87 o
   3  -3   8        5.41        1.87      0.77 o
   4  -3   8       16.90       19.51      2.43 o
   5  -3   8      107.73      120.97      4.66 o
   6  -3   8       58.45       63.95      3.71 o
   7  -3   8       85.73       97.96      7.46 o
   8  -3   8        8.11        9.08      3.99 o
   9  -3   8      277.20      325.54     15.12 o
  10  -3   8       13.47       11.09      4.62 o
  11  -3   8        6.78        6.40      4.66 o
 -12  -2   8      281.92      342.88     16.62 o
 -11  -2   8       10.42        6.67      3.59 o
 -10  -2   8      297.86      277.93     13.31 o
  -9  -2   8      363.63      362.70     14.92 o
  -8  -2   8      842.77      786.00     24.60 o
  -7  -2   8       24.36       17.97      3.55 o
  -6  -2   8        4.60        3.67      2.13 o
  -5  -2   8      127.89      130.77      6.91 o
  -4  -2   8      202.07      209.46      8.65 o
  -3  -2   8     1161.64     1121.85     29.30 o
  -2  -2   8       73.46      100.25      5.05 o
  -1  -2   8      532.38      548.81     10.99 o
   0  -2   8     2982.12     2977.25     41.35 o
   1  -2   8      670.62      688.97     11.03 o
   2  -2   8      186.25      172.39      5.36 o
   3  -2   8      225.96      271.09      6.98 o
   4  -2   8      326.75      315.13      8.06 o
   5  -2   8       50.29       54.83      3.83 o
   6  -2   8       13.27       12.13      2.19 o
   7  -2   8      255.83      256.14      8.12 o
   8  -2   8      128.79      137.25      9.20 o
   9  -2   8      741.35      758.17     25.62 o
  10  -2   8       21.50       24.76      5.53 o
  11  -2   8      111.80      138.15     10.58 o
 -12  -1   8      101.16       74.78      7.70 o
 -11  -1   8       23.20       15.52      4.26 o
 -10  -1   8      681.22      689.82     23.37 o
  -9  -1   8      379.66      362.97     14.65 o
  -8  -1   8       74.61       83.15      6.40 o
  -7  -1   8      439.11      428.60     15.36 o
  -6  -1   8        2.21        4.50      2.21 o
  -5  -1   8      357.25      354.41     12.52 o
  -4  -1   8     1268.11     1219.65     31.90 o
  -3  -1   8     1275.51     1281.13     32.89 o
  -2  -1   8      979.96      962.06     25.23 o
  -1  -1   8      275.68      278.01      9.36 o
   0  -1   8      298.58      308.98      7.23 o
   1  -1   8     1575.24     1706.07     30.02 o
   2  -1   8      628.98      553.86     11.62 o
   3  -1   8     1464.50     1545.58     27.97 o
   4  -1   8     2306.73     2273.25     40.07 o
   5  -1   8       23.22       27.41      2.57 o
   6  -1   8       18.42       17.10      2.51 o
   7  -1   8        0.33        0.00      2.09 o
   8  -1   8       45.11       41.95      3.92 o
   9  -1   8       48.01       51.35      4.44 o
  10  -1   8       36.83       44.89      6.48 o
  11  -1   8      144.25      160.30     10.82 o
 -12   0   8      130.92      152.96     10.38 o
 -11   0   8        3.50        0.24      2.84 o
 -10   0   8      353.10      344.65     14.53 o
  -9   0   8     1222.50     1179.58     33.80 o
  -8   0   8      118.14      116.00      7.34 o
  -7   0   8       54.59       51.49      4.90 o
  -6   0   8      284.57      307.46     11.65 o
  -5   0   8      105.96      109.96      6.16 o
  -4   0   8       30.66       22.11      2.84 o
  -3   0   8     4275.43     4371.25    102.14 o
  -2   0   8     1749.92     1866.71     45.64 o
  -1   0   8      223.38      214.87      8.09 o
   0   0   8      104.88       95.23      4.97 o
   1   0   8       98.31       87.75      4.68 o
   2   0   8     1569.01     1585.35     28.56 o
   3   0   8       68.32       79.89      3.70 o
   4   0   8      384.64      345.63     10.11 o
   5   0   8       62.09       58.98      3.64 o
   6   0   8       59.02       61.49      3.97 o
   7   0   8        6.12        6.38      3.22 o
   8   0   8       29.55       26.23      3.33 o
   9   0   8      290.20      288.93     16.86 o
  10   0   8       30.29       34.39      4.15 o
 -12   1   8       14.15        9.00      4.22 o
 -11   1   8       11.79       12.99      4.19 o
 -10   1   8      229.82      230.23     11.33 o
  -9   1   8      754.03      743.32     23.49 o
  -8   1   8      392.15      392.51     14.65 o
  -7   1   8      543.72      558.26     18.04 o
  -6   1   8        7.74        2.29      1.90 o
  -5   1   8      992.03     1035.11     28.07 o
  -4   1   8      753.44      774.55     21.72 o
  -3   1   8      376.19      340.23     11.33 o
  -2   1   8      259.09      326.22     10.98 o
  -1   1   8      142.79      128.84      6.00 o
   0   1   8       93.58       92.87      5.09 o
   1   1   8      103.02      116.12      5.92 o
   2   1   8     1397.22     1415.07     26.06 o
   3   1   8      102.32      125.24      4.84 o
   4   1   8      737.46      723.74     16.15 o
   5   1   8        8.57        6.78      3.61 o
   6   1   8        2.81        1.97      1.94 o
   7   1   8        0.17        0.33      1.83 o
   8   1   8       26.22       27.40      3.49 o
   9   1   8      129.48      137.68      7.07 o
  10   1   8        0.43        0.24      2.55 o
 -12   2   8      136.80      178.07     13.94 o
 -11   2   8       37.36       47.34      5.65 o
 -10   2   8      156.83      155.41      8.88 o
  -9   2   8      199.47      202.39      9.91 o
  -8   2   8       94.37       92.75      6.55 o
  -7   2   8      271.81      272.04     10.98 o
  -6   2   8       31.58       29.38      3.51 o
  -5   2   8      278.15      280.81     10.42 o
  -4   2   8      614.49      599.64     17.69 o
  -3   2   8      341.70      349.83     11.73 o
  -2   2   8        4.40        7.54      2.05 o
  -1   2   8     1382.77     1424.58     36.29 o
   0   2   8      386.43      381.10      8.91 o
   1   2   8      473.81      513.72     16.15 o
   2   2   8      436.52      423.62     14.37 o
   3   2   8        2.83        2.52      2.49 o
   4   2   8      121.09       94.95      8.86 o
   5   2   8      108.56      110.23      5.10 o
   6   2   8       32.92       33.85      3.25 o
   7   2   8        4.08        3.47      2.11 o
   8   2   8       48.01       49.00      4.25 o
   9   2   8       48.56       55.68      6.04 o
 -11   3   8        0.09        0.91      4.74 o
 -10   3   8      282.80      294.87     10.13 o
  -9   3   8       18.70       26.32      6.44 o
  -8   3   8      445.81      435.82     15.36 o
  -7   3   8      479.63      480.04     15.99 o
  -6   3   8      152.81      141.51      7.30 o
  -5   3   8       32.40       38.77      3.67 o
  -4   3   8       43.95       52.16      4.19 o
  -3   3   8      516.59      526.46     11.98 o
  -2   3   8      335.20      353.70      8.90 o
  -1   3   8     2349.53     2242.46     95.31 o
   0   3   8      983.64     1009.01     19.59 o
   1   3   8      156.41      154.70      7.58 o
   2   3   8      295.89      284.24     11.41 o
   3   3   8       79.06       79.01      5.96 o
   4   3   8        5.89        1.74      2.29 o
   5   3   8       81.39       83.98      4.57 o
   6   3   8      590.94      617.15     14.89 o
   7   3   8      101.38      104.91      5.64 o
   8   3   8       25.13       36.58      3.96 o
   9   3   8      106.94      107.17      6.32 o
 -11   4   8        7.41        4.26      5.57 o
 -10   4   8       84.34       84.69      9.48 o
  -9   4   8       20.76       21.39      4.92 o
  -8   4   8      170.86      164.46      6.95 o
  -7   4   8        4.06        7.50      2.13 o
  -6   4   8        2.06        2.70      2.49 o
  -5   4   8      245.60      251.89      7.77 o
  -4   4   8        3.07        3.05      1.52 o
  -3   4   8       83.72       84.72      6.57 o
  -2   4   8       10.78       15.01      2.13 o
  -1   4   8      272.60      286.52      7.84 o
   0   4   8       88.84       98.95      6.20 o
   1   4   8      384.60      359.74     13.35 o
   2   4   8       11.21        5.53      2.49 o
   3   4   8      137.85      123.70      7.70 o
   4   4   8      205.84      211.16     10.74 o
   5   4   8       25.23       25.98      4.78 o
   6   4   8      466.59      459.35     18.64 o
   7   4   8       54.17       56.94      6.99 o
   8   4   8        2.62        2.19      2.59 o
 -10   5   8        5.65        1.03      4.50 o
  -9   5   8       19.36        7.46      4.62 o
  -8   5   8       17.34       21.46      3.15 o
  -7   5   8       49.92       54.14      4.01 o
  -6   5   8       98.21      103.81      5.04 o
  -5   5   8      371.01      384.12     10.32 o
  -4   5   8       48.52       48.04      3.44 o
  -3   5   8      657.28      662.00     19.09 o
  -2   5   8      611.99      594.46     13.57 o
  -1   5   8     1057.18      997.25     62.68 o
   0   5   8       88.29       76.24      5.76 o
   1   5   8      336.02      320.17     12.83 o
   2   5   8      223.82      246.81     11.29 o
   3   5   8      282.55      286.42     12.75 o
   4   5   8      151.91      163.03      9.71 o
   5   5   8      162.49      161.37     10.11 o
   6   5   8      152.77      155.33     10.46 o
   7   5   8        6.28        8.21      4.54 o
   8   5   8        4.20        0.16      3.91 o
 -10   6   8        6.41       17.06      6.12 o
  -9   6   8        8.10        2.33      4.15 o
  -8   6   8      490.31      536.51     22.70 o
  -7   6   8       86.40       91.39      7.66 o
  -6   6   8      272.78      279.43     16.56 o
  -5   6   8      480.37      463.74     12.02 o
  -4   6   8        0.67        0.00      1.66 o
  -3   6   8      289.98      291.65      8.74 o
  -2   6   8      132.63      133.50      5.55 o
  -1   6   8      137.55      129.66      7.70 o
   0   6   8       21.30       16.74      3.63 o
   1   6   8      908.24      926.21     27.92 o
   2   6   8        0.32        3.28      3.00 o
   3   6   8      368.06      353.34     15.08 o
   4   6   8       27.49       27.36      5.01 o
   5   6   8       16.75       11.57      4.15 o
   6   6   8      128.03      122.72      9.67 o
   7   6   8       12.58        5.01      4.34 o
  -9   7   8        2.39        0.00      3.75 o
  -8   7   8      149.01      155.41     11.65 o
  -7   7   8        0.98        6.16      4.54 o
  -6   7   8      188.87      245.51     13.78 o
  -5   7   8       85.67       96.49     11.67 o
  -4   7   8       10.75        8.74      2.40 o
  -3   7   8      276.81      289.67      8.94 o
  -2   7   8        5.52        7.17      2.25 o
  -1   7   8      636.55      601.69     20.14 o
   0   7   8       45.05       32.14      4.70 o
   1   7   8      492.29      521.11     18.91 o
   2   7   8        4.97        2.37      3.08 o
   3   7   8       25.27       31.98      5.37 o
   4   7   8        5.51        5.92      3.63 o
   5   7   8       59.92       46.63      6.71 o
   6   7   8        0.30        0.67      3.28 o
  -8   8   8      181.18      177.76     12.87 o
  -7   8   8       17.89       20.53      5.76 o
  -6   8   8      368.86      384.45     18.12 o
  -5   8   8        9.31        9.08      4.34 o
  -4   8   8        0.40        0.00      1.96 o
  -3   8   8       29.15       33.73      3.57 o
  -2   8   8      107.85      119.16      7.98 o
  -1   8   8       85.25      109.57      7.86 o
   0   8   8       23.53       30.76      5.05 o
   1   8   8      224.28      236.86     12.24 o
   2   8   8      201.92      185.26     11.17 o
   3   8   8       31.31       35.02      6.12 o
   4   8   8        4.92        4.03      3.63 o
  -6   9   8       14.99       12.63      5.49 o
  -5   9   8      148.73      167.57     11.61 o
  -4   9   8       77.09       83.39      7.94 o
  -3   9   8       13.11       16.31      4.70 o
  -2   9   8      114.11      121.06      8.53 o
  -1   9   8      177.47      185.26     10.82 o
   0   9   8        0.71        0.00      2.76 o
   1   9   8       99.26       85.09      8.02 o
   2   9   8       14.14       20.14      4.90 o
  -2 -14   9       14.85       18.87      5.29 o
  -1 -14   9      202.87      220.32     13.03 o
   0 -14   9        0.42        0.00      3.47 o
   1 -14   9       25.47       21.60      5.33 o
   2 -14   9        3.45        0.67      3.79 o
   3 -14   9       54.58       59.03      7.19 o
  -4 -13   9      216.50      231.22     13.94 o
  -3 -13   9       91.74      102.50      9.28 o
  -2 -13   9        1.16        0.00      3.16 o
  -1 -13   9        1.18        0.00      3.28 o
   0 -13   9       26.99       25.78      5.29 o
   1 -13   9       20.47       18.48      4.82 o
   2 -13   9        4.87        1.62      3.55 o
   3 -13   9      194.19      203.26     11.77 o
   4 -13   9       23.26       22.19      5.25 o
   5 -13   9        9.90        4.78      4.03 o
   6 -13   9        2.03        0.00      2.85 o
  -6 -12   9       62.75       64.20      7.94 o
  -5 -12   9       44.37       44.58      6.91 o
  -4 -12   9      193.43      204.45     12.44 o
  -3 -12   9      231.99      221.15     12.75 o
  -2 -12   9       11.91       10.19      3.95 o
  -1 -12   9       77.45      100.84      8.13 o
   0 -12   9       15.90       13.07      4.26 o
   1 -12   9      189.10      219.45     11.77 o
   2 -12   9        0.96        0.00      3.16 o
   3 -12   9      280.12      284.44     13.58 o
   4 -12   9      172.97      157.90      7.15 o
   5 -12   9       63.00       56.75      4.68 o
   6 -12   9      109.31       93.40      5.87 o
   7 -12   9        6.99        4.99      2.79 o
  -7 -11   9        0.92        1.08      2.68 o
  -6 -11   9      193.06      196.06      8.44 o
  -5 -11   9       22.83       25.36      3.65 o
  -4 -11   9      270.10      285.27     14.37 o
  -3 -11   9       80.46       83.23      7.78 o
  -2 -11   9      235.78      240.61     12.48 o
  -1 -11   9      152.63      144.71      9.32 o
   0 -11   9       85.44       72.93      6.79 o
   1 -11   9        4.14        4.58      3.12 o
   2 -11   9        1.22        0.00      2.68 o
   3 -11   9       87.64       99.47      5.48 o
   4 -11   9       97.22       90.63      8.25 o
   5 -11   9       22.88       30.82      3.72 o
   6 -11   9       35.96       36.10      4.01 o
   7 -11   9       34.83       35.57      4.03 o
   8 -11   9       91.83      107.32      9.67 o
  -8 -10   9      326.50      345.76     16.17 o
  -7 -10   9        0.02        3.34      2.76 o
  -6 -10   9      212.59      215.61      8.69 o
  -5 -10   9      202.42      209.50      8.13 o
  -4 -10   9      279.69      285.58      7.47 o
  -3 -10   9        0.29        0.00      2.49 o
  -2 -10   9       79.85       91.40      7.30 o
  -1 -10   9      555.26      546.93     19.86 o
   0 -10   9        4.75        0.00      2.49 o
   1 -10   9       84.98       84.50      6.75 o
   2 -10   9       31.31       27.60      4.66 o
   3 -10   9      171.14      165.97      6.60 o
   4 -10   9      105.72      113.31      9.87 o
   5 -10   9      235.54      237.28      8.73 o
   6 -10   9       66.50       63.17      4.59 o
   7 -10   9       11.89        2.72      4.15 o
   8 -10   9       75.60       76.36      8.53 o
   9 -10   9        5.49       10.54      4.94 o
  -9  -9   9       32.09       38.34      6.36 o
  -8  -9   9      580.78      594.07     16.48 o
  -7  -9   9      121.51      120.15      6.50 o
  -6  -9   9        4.02        4.01      2.37 o
  -5  -9   9      179.69      184.73      7.15 o
  -4  -9   9       38.10       41.32      9.32 o
  -3  -9   9       37.23       32.56      3.19 o
  -2  -9   9     1130.39     1102.56     22.26 o
  -1  -9   9     1021.37      999.93     30.44 o
   0  -9   9       16.24       19.39      3.79 o
   1  -9   9      364.54      349.23     13.86 o
   2  -9   9        4.76        0.04      1.32 o
   3  -9   9      409.03      440.07     11.42 o
   4  -9   9       26.40       21.87      4.80 o
   5  -9   9      441.83      445.68     12.02 o
   6  -9   9       48.62       51.03      4.15 o
   7  -9   9        1.28        0.00      3.59 o
   8  -9   9       32.98       44.18      6.71 o
   9  -9   9        0.02        0.00      3.67 o
 -10  -8   9       89.96      104.33      7.00 o
  -9  -8   9       10.26       11.96      4.74 o
  -8  -8   9      331.96      345.31     11.69 o
  -7  -8   9        3.73        3.81      2.04 o
  -6  -8   9      178.96      165.57      5.79 o
  -5  -8   9       35.45       32.23      3.37 o
  -4  -8   9      250.89      254.82      8.23 o
  -3  -8   9        5.04        7.31      2.74 o
  -2  -8   9     1310.47     1278.21     36.92 o
  -1  -8   9      381.18      371.42      9.33 o
   0  -8   9      125.53      100.60      6.63 o
   1  -8   9      288.68      290.79      8.07 o
   2  -8   9      275.58      257.37     19.76 o
   3  -8   9     1197.05     1095.11     22.28 o
   4  -8   9       59.28       56.78      5.63 o
   5  -8   9        3.06        3.10      1.96 o
   6  -8   9      116.73      110.87      8.53 o
   7  -8   9       15.84       14.06      4.58 o
   8  -8   9      525.22      512.14     21.12 o
   9  -8   9       24.27       40.59      6.95 o
  10  -8   9        8.63        8.65      4.78 o
 -10  -7   9      168.87      202.47     13.19 o
  -9  -7   9      235.62      251.31     13.86 o
  -8  -7   9        2.01        0.24      3.08 o
  -7  -7   9       28.68       25.74      3.48 o
  -6  -7   9        0.99        1.75      2.11 o
  -5  -7   9      126.20      117.60     10.94 o
  -4  -7   9      199.58      194.03      6.94 o
  -3  -7   9      215.34      218.21      7.06 o
  -2  -7   9      565.00      546.49     15.99 o
  -1  -7   9      862.91      829.54     32.53 o
   0  -7   9     1095.55     1101.05     17.27 o
   1  -7   9      150.17      138.91     23.59 o
   2  -7   9      421.55      420.96     10.36 o
   3  -7   9      494.14      463.85     11.28 o
   4  -7   9      171.29      171.89      6.22 o
   5  -7   9      363.64      364.76      9.96 o
   6  -7   9       13.77       12.28      4.11 o
   7  -7   9      150.07      158.17     10.27 o
   8  -7   9        3.62        3.99      3.67 o
   9  -7   9       12.01        7.78      4.42 o
  10  -7   9      116.22      136.22     11.21 o
 -11  -6   9       50.15       50.54      7.54 o
 -10  -6   9        3.38        3.24      3.99 o
  -9  -6   9        3.67        3.36      3.55 o
  -8  -6   9       54.28       63.13      6.63 o
  -7  -6   9      738.61      692.51     23.30 o
  -6  -6   9      141.40      130.60      6.17 o
  -5  -6   9      611.50      638.59     15.18 o
  -4  -6   9     1346.63     1338.64     26.38 o
  -3  -6   9      190.88      189.68      6.32 o
  -2  -6   9      419.30      416.08     10.08 o
  -1  -6   9      491.88      506.91     17.98 o
   0  -6   9      312.15      291.80      8.43 o
   1  -6   9     1679.52     1573.10    107.12 o
   2  -6   9      164.46      162.63      4.03 o
   3  -6   9        1.22        0.99      1.42 o
   4  -6   9      221.48      212.87      6.80 o
   5  -6   9     1006.17     1022.95     30.76 o
   6  -6   9      512.04      553.05     20.18 o
   7  -6   9      568.92      589.14     21.87 o
   8  -6   9       34.02       38.30      6.08 o
   9  -6   9       31.60       35.85      6.16 o
  10  -6   9       52.34       40.35      6.91 o
 -11  -5   9       32.00       42.76      6.87 o
 -10  -5   9       57.89       64.79      7.42 o
  -9  -5   9       94.68      103.37      8.53 o
  -8  -5   9      385.50      369.92     15.71 o
  -7  -5   9     1540.69     1467.26     40.83 o
  -6  -5   9     3526.17     3405.00     83.75 o
  -5  -5   9       13.37       11.98      3.73 o
  -4  -5   9      405.07      398.77     10.38 o
  -3  -5   9        0.92        0.73      1.34 o
  -2  -5   9      119.86       99.15      3.05 o
  -1  -5   9       76.33       72.69      2.58 o
   0  -5   9     2302.76     1943.74    236.86 o
   1  -5   9     1494.01     1462.83     21.59 o
   2  -5   9        1.11        2.40      1.18 o
   3  -5   9      337.31      324.00      6.42 o
   4  -5   9       83.73       86.08      3.95 o
   5  -5   9      184.01      171.79      9.28 o
   6  -5   9        0.49        0.00      2.29 o
   7  -5   9      391.05      428.83     17.25 o
   8  -5   9      668.60      663.56     23.81 o
   9  -5   9       23.00       18.04      5.09 o
  10  -5   9      179.22      182.30     11.96 o
 -11  -4   9       98.42       99.93      9.08 o
 -10  -4   9       77.08       85.36      8.05 o
  -9  -4   9       19.87       16.78      4.26 o
  -8  -4   9      322.86      291.27     13.27 o
  -7  -4   9      203.69      187.03      9.87 o
  -6  -4   9       87.04       87.14      6.36 o
  -5  -4   9       67.35       66.77      5.33 o
  -4  -4   9      264.88      252.25      7.61 o
  -3  -4   9       33.21       36.19      2.73 o
  -2  -4   9      140.43      126.08      4.57 o
  -1  -4   9        5.88        1.30      0.85 o
   0  -4   9      940.99      962.92     14.92 o
   1  -4   9     2900.57     3019.96     52.45 o
   2  -4   9      616.28      629.96     10.51 o
   3  -4   9      136.12      135.57      5.26 o
   4  -4   9        6.28        9.46      2.31 o
   5  -4   9      425.48      491.30     17.53 o
   6  -4   9        8.64        4.03      3.00 o
   7  -4   9      108.84      115.02      8.69 o
   8  -4   9      558.87      622.15     22.78 o
   9  -4   9        3.55        4.54      4.15 o
  10  -4   9       23.68       15.40      5.17 o
 -11  -3   9      173.21      161.92     10.70 o
 -10  -3   9      106.60      111.70      8.57 o
  -9  -3   9      183.40      185.93     10.50 o
  -8  -3   9      390.15      387.26     15.32 o
  -7  -3   9      272.34      266.12     11.81 o
  -6  -3   9      161.66      168.32      8.69 o
  -5  -3   9        0.25        0.00      1.70 o
  -4  -3   9      478.39      520.83     16.62 o
  -3  -3   9        3.83        2.84      1.74 o
  -2  -3   9      557.75      552.12     12.09 o
  -1  -3   9     1334.06     1303.07     76.27 o
   0  -3   9      832.95      820.50     13.00 o
   1  -3   9      633.85      710.45     11.55 o
   2  -3   9       69.69       83.55      2.78 o
   3  -3   9      638.90      439.93     13.50 o
   4  -3   9        2.60        1.36      2.17 o
   5  -3   9        7.42        6.78      3.69 o
   6  -3   9       17.76       15.63      2.35 o
   7  -3   9      104.04      117.35      8.29 o
   8  -3   9       53.01       46.16      6.04 o
   9  -3   9       11.01       12.67      4.70 o
  10  -3   9        6.46        7.66      4.50 o
 -11  -2   9      206.52      207.17     11.96 o
 -10  -2   9        2.50        4.90      3.04 o
  -9  -2   9       19.13       33.21      4.86 o
  -8  -2   9      538.86      496.31     17.93 o
  -7  -2   9      534.54      577.17     19.27 o
  -6  -2   9     1469.89     1500.86     39.96 o
  -5  -2   9        3.18        1.70      1.97 o
  -4  -2   9     1747.09     1685.37     42.84 o
  -3  -2   9      268.78      291.98     10.50 o
  -2  -2   9      124.97      128.56      6.08 o
  -1  -2   9      490.69      471.36     14.10 o
   0  -2   9     1397.51     1407.85     25.32 o
   1  -2   9      550.84      564.30     11.70 o
   2  -2   9      401.44      393.06      9.10 o
   3  -2   9      463.66      433.65     11.33 o
   4  -2   9      102.04      102.18      4.36 o
   5  -2   9      251.96      251.08      7.58 o
   6  -2   9       10.25        9.69      2.16 o
   7  -2   9        8.70       10.89      2.55 o
   8  -2   9        7.00       14.89      4.46 o
   9  -2   9        2.17        1.18      3.83 o
  10  -2   9       83.95       86.82      8.53 o
 -12  -1   9      205.45      207.88     12.36 o
 -11  -1   9      211.92      241.36     12.79 o
 -10  -1   9        6.87        4.03      3.16 o
  -9  -1   9       27.66       24.72      4.50 o
  -8  -1   9       80.75       74.07      6.28 o
  -7  -1   9       56.66       56.66      5.33 o
  -6  -1   9      110.49      116.99      6.91 o
  -5  -1   9        1.61        0.24      1.86 o
  -4  -1   9     1008.02      993.89     27.16 o
  -3  -1   9        3.34        8.25      2.17 o
  -2  -1   9      168.05      174.64      7.38 o
  -1  -1   9       14.25       16.23      2.49 o
   0  -1   9      827.54      843.85     16.34 o
   1  -1   9      151.57      164.94      5.33 o
   2  -1   9      785.79      742.58     19.58 o
   3  -1   9     1084.11     1095.19     21.06 o
   4  -1   9       40.94       36.18      2.83 o
   5  -1   9      191.95      186.45      6.40 o
   6  -1   9        0.31        1.46      1.65 o
   7  -1   9        0.57        0.00      1.82 o
   8  -1   9       30.81       28.56      3.56 o
   9  -1   9      606.23      624.55     22.58 o
  10  -1   9       55.87       65.42      7.30 o
 -11   0   9       72.06       72.89      7.30 o
 -10   0   9      175.91      168.28      9.91 o
  -9   0   9      424.79      423.15     16.27 o
  -8   0   9       28.40       16.86      3.67 o
  -7   0   9     1015.35      999.61     28.70 o
  -6   0   9      617.48      643.74     20.02 o
  -5   0   9       94.11       85.40      5.53 o
  -4   0   9      308.08      318.56     11.45 o
  -3   0   9      231.63      248.04      9.48 o
  -2   0   9        4.60        6.00      1.97 o
  -1   0   9     1295.89     1349.79     34.55 o
   0   0   9      452.79      380.11     12.40 o
   1   0   9      175.44      181.61      5.58 o
   2   0   9     1451.06     1454.85     26.84 o
   3   0   9      138.27      113.26      4.70 o
   4   0   9      295.58      288.66      8.18 o
   5   0   9      113.95      117.91      5.73 o
   6   0   9       27.04       24.15      2.93 o
   7   0   9       12.19        9.66      2.46 o
   8   0   9        3.42        3.57      2.26 o
   9   0   9        7.08       11.81      3.10 o
  10   0   9        7.29        5.49      3.95 o
 -11   1   9       51.95       38.34      5.45 o
 -10   1   9       61.27       57.37      5.96 o
  -9   1   9      345.80      316.98     13.31 o
  -8   1   9        8.87        6.91      3.24 o
  -7   1   9      283.39      289.26     11.81 o
  -6   1   9      376.25      368.70     13.35 o
  -5   1   9        6.46        8.05      2.45 o
  -4   1   9      469.13      524.19     16.39 o
  -3   1   9      259.35      278.48     10.27 o
  -2   1   9       79.68       89.47      5.21 o
  -1   1   9       69.14       60.29      4.34 o
   0   1   9      851.03      815.30     22.78 o
   1   1   9      122.40      137.76      6.91 o
   2   1   9      812.47      769.51     15.97 o
   3   1   9      579.91      605.06     13.57 o
   4   1   9      333.67      340.48      9.34 o
   5   1   9      496.85      505.63     15.58 o
   6   1   9        5.97        9.08      2.23 o
   7   1   9       47.95       53.12      4.14 o
   8   1   9       11.28       14.24      3.01 o
   9   1   9       40.73       55.68      4.82 o
 -11   2   9       57.07       62.07      6.40 o
 -10   2   9       30.41       22.94      4.50 o
  -9   2   9      610.06      609.79     20.49 o
  -8   2   9       42.93       40.12      4.66 o
  -7   2   9      311.60      328.03     12.71 o
  -6   2   9      218.28      229.84      9.83 o
  -5   2   9       43.80       39.72      4.11 o
  -4   2   9        0.73        0.59      1.66 o
  -3   2   9      128.52      123.54      6.44 o
  -2   2   9      441.45      460.50     14.73 o
  -1   2   9      746.45      754.77     21.72 o
   0   2   9      745.65      763.42     18.20 o
   1   2   9      147.23      139.38      7.30 o
   2   2   9      756.94      771.36     22.98 o
   3   2   9      415.82      420.15     15.28 o
   4   2   9       69.52       79.05      6.04 o
   5   2   9      210.96      207.48      7.34 o
   6   2   9        2.52        0.90      1.92 o
   7   2   9       17.98       13.89      2.92 o
   8   2   9       16.56       21.72      6.24 o
   9   2   9       50.84       64.84      6.85 o
 -11   3   9       29.29       14.61      6.20 o
 -10   3   9      210.89      225.29      8.97 o
  -9   3   9      331.44      325.12     10.41 o
  -8   3   9       65.94       61.04      5.41 o
  -7   3   9      271.06      269.91     11.25 o
  -6   3   9       42.08       41.42      4.34 o
  -5   3   9       88.17       86.39      5.57 o
  -4   3   9      231.86      238.48      9.75 o
  -3   3   9      158.04      155.79      5.66 o
  -2   3   9     1435.34     1384.32     26.35 o
  -1   3   9       43.93       47.66      3.11 o
   0   3   9       74.28       78.45      5.41 o
   1   3   9       41.87       43.08      4.38 o
   2   3   9      178.24      165.95      8.69 o
   3   3   9        0.29        0.91      2.45 o
   4   3   9      269.64      280.53     12.56 o
   5   3   9      530.94      513.29     19.15 o
   6   3   9        0.73        0.00      1.97 o
   7   3   9        9.27       11.34      3.00 o
   8   3   9        1.94        2.26      2.56 o
 -10   4   9       26.65       20.41      6.40 o
  -9   4   9      189.26      193.36     12.89 o
  -8   4   9       38.47       31.11      3.51 o
  -7   4   9      238.94      210.28     22.35 o
  -6   4   9       99.63      108.42     14.35 o
  -5   4   9        3.49        5.18      1.90 o
  -4   4   9      117.76      129.68     11.39 o
  -3   4   9      228.79      226.93      7.24 o
  -2   4   9      321.46      343.26      9.19 o
  -1   4   9      699.03      693.43     15.14 o
   0   4   9      751.50      754.46     22.90 o
   1   4   9       24.12       26.49      3.95 o
   2   4   9      381.80      371.98     14.49 o
   3   4   9       36.82       42.96      5.21 o
   4   4   9       85.15       87.61      7.27 o
   5   4   9       86.86       82.17      7.50 o
   6   4   9       86.93       89.87      8.13 o
   7   4   9       44.89       51.29      6.99 o
   8   4   9       41.75       34.90      6.75 o
 -10   5   9        3.71       11.81      5.33 o
  -9   5   9       59.63       70.36      8.49 o
  -8   5   9       44.61       41.53      6.14 o
  -7   5   9       71.74       75.43      4.84 o
  -6   5   9        4.08        1.84      3.97 o
  -5   5   9      538.85      528.32     20.57 o
  -4   5   9      229.86      236.42      7.82 o
  -3   5   9       10.44        7.59      2.09 o
  -2   5   9       74.78       88.00      4.57 o
  -1   5   9       13.99       12.16      3.24 o
   0   5   9       11.86        8.88      3.12 o
   1   5   9       12.64        9.20      3.20 o
   2   5   9      191.73      205.20     10.54 o
   3   5   9      259.23      238.72     11.88 o
   4   5   9      100.89      105.58      8.05 o
   5   5   9      104.62      104.28      8.84 o
   6   5   9       17.62       15.99      5.13 o
   7   5   9        6.81        6.44      4.42 o
  -9   6   9       19.61       23.77      6.24 o
  -8   6   9        0.23        0.00      4.07 o
  -7   6   9      275.51      304.68      9.81 o
  -6   6   9        0.29        0.00      2.03 o
  -5   6   9      153.91      154.66      6.43 o
  -4   6   9      212.30      227.38      7.77 o
  -3   6   9       92.76      100.45      5.22 o
  -2   6   9      105.60       87.50      4.83 o
  -1   6   9       82.62       85.80      6.48 o
   0   6   9      183.24      191.38      9.95 o
   1   6   9        5.84        7.62      3.36 o
   2   6   9      472.79      467.84     17.93 o
   3   6   9       29.85       22.78      4.74 o
   4   6   9       27.80       25.78      5.13 o
   5   6   9       14.65       28.78      5.76 o
   6   6   9       20.33       24.09      5.69 o
  -8   7   9       34.43       28.67      6.55 o
  -7   7   9       95.68       94.92      9.56 o
  -6   7   9       23.89       27.60      6.16 o
  -5   7   9      287.83      299.15     11.65 o
  -4   7   9        4.51        8.81      2.57 o
  -3   7   9        1.39        1.50      2.14 o
  -2   7   9      117.49      138.27      8.49 o
  -1   7   9        0.18        0.00      2.21 o
   0   7   9      166.63      159.83      9.59 o
   1   7   9        4.32        6.95      3.40 o
   2   7   9       14.54       27.01      5.01 o
   3   7   9        0.53        0.47      3.20 o
   4   7   9       17.68        8.65      4.15 o
   5   7   9       12.11       13.70      4.74 o
  -7   8   9       59.03       65.74      8.61 o
  -6   8   9       61.06       73.36      8.33 o
  -5   8   9       70.35       68.58      7.86 o
  -4   8   9       99.86       98.12      5.61 o
  -3   8   9        1.96        0.00      2.76 o
  -2   8   9      272.26      277.73     12.95 o
  -1   8   9        5.31        1.34      3.08 o
   0   8   9        0.55        7.11      3.32 o
   1   8   9        2.06        0.00      3.32 o
   2   8   9       38.87       43.04      6.28 o
   3   8   9       16.77       12.08      4.38 o
  -4   9   9       13.61        8.69      4.42 o
  -2   9   9        6.54       12.75      4.22 o
  -1   9   9       33.03       36.92      5.69 o
   0   9   9       21.71       29.85      5.53 o
  -1 -14  10      108.95      109.17      9.71 o
   0 -14  10       64.35       52.87      7.15 o
   1 -14  10        0.56        4.90      4.19 o
   2 -14  10       40.01       44.97      6.63 o
  -4 -13  10      141.59      129.98     10.90 o
  -3 -13  10      140.56      148.97     10.94 o
  -2 -13  10       32.45       47.70      6.75 o
  -1 -13  10        3.48        4.97      3.71 o
   0 -13  10       27.02       30.84      5.80 o
   1 -13  10       23.86       25.94      5.49 o
   2 -13  10      195.35      205.83     12.20 o
   3 -13  10       17.29       13.39      4.78 o
   4 -13  10        3.99       11.53      4.54 o
   5 -13  10        1.44        0.00      3.79 o
  -6 -12  10       53.47       53.70      7.90 o
  -5 -12  10      108.25      113.12      9.95 o
  -4 -12  10        5.28        0.24      3.55 o
  -3 -12  10       22.15       24.60      5.45 o
  -2 -12  10       54.84       56.34      6.67 o
  -1 -12  10        0.39        2.72      3.44 o
   0 -12  10      213.04      226.76     12.36 o
   1 -12  10      113.04      114.82      9.00 o
   2 -12  10      141.21      143.68      9.83 o
   3 -12  10       15.07       15.32      4.42 o
   4 -12  10       55.81       54.05      6.55 o
   5 -12  10        8.67        7.37      3.00 o
   6 -12  10       81.29       79.82      5.74 o
  -7 -11  10      118.12      143.64      6.27 o
  -6 -11  10        0.76        1.28      2.58 o
  -5 -11  10      297.01      315.67     15.91 o
  -4 -11  10       13.94       10.70      4.46 o
  -3 -11  10      121.96      123.90      9.44 o
  -2 -11  10        3.76        2.68      3.16 o
  -1 -11  10      379.72      383.94     16.58 o
   0 -11  10        2.05        0.00      2.84 o
   1 -11  10       32.49       26.34      4.78 o
   2 -11  10      356.25      339.44     14.85 o
   3 -11  10        3.42        2.29      3.28 o
   4 -11  10      206.00      212.40      8.05 o
   5 -11  10       43.72       25.83      3.75 o
   6 -11  10       24.95       32.32      4.01 o
   7 -11  10       13.20       19.66      5.61 o
  -8 -10  10       28.64       38.38      4.87 o
  -7 -10  10      203.44      207.00      9.00 o
  -6 -10  10       17.55       17.40      4.28 o
  -5 -10  10      259.65      272.75      9.50 o
  -4 -10  10       31.43       27.89      5.27 o
  -3 -10  10      602.90      573.03     21.52 o
  -2 -10  10       54.26       46.55      5.84 o
  -1 -10  10       27.81       29.57      4.86 o
   0 -10  10       60.01       70.91      6.44 o
   1 -10  10       55.03       64.12      6.08 o
   2 -10  10      240.21      226.83     11.33 o
   3 -10  10      142.93      140.00      6.30 o
   4 -10  10      297.23      315.29      9.83 o
   5 -10  10      166.90      159.11      7.01 o
   6 -10  10       15.16       18.13      3.25 o
   7 -10  10        1.18        0.00      3.20 o
   8 -10  10        0.34        0.00      3.95 o
  -9  -9  10       30.12       33.72      6.71 o
  -8  -9  10       80.64       73.63      5.91 o
  -7  -9  10        5.48        5.46      2.71 o
  -6  -9  10      152.02      144.58      6.94 o
  -5  -9  10       80.38       86.63      5.35 o
  -4  -9  10        4.61        2.51      1.92 o
  -3  -9  10      354.60      342.15      9.88 o
  -2  -9  10        1.42        0.87      2.72 o
  -1  -9  10      691.00      673.51     22.78 o
   0  -9  10      605.98      571.80     20.10 o
   1  -9  10       36.01       35.22      4.66 o
   2  -9  10      275.99      285.07     12.52 o
   3  -9  10       16.55       14.32      2.61 o
   4  -9  10      646.14      647.95     15.48 o
   5  -9  10        6.48        4.88      2.48 o
   6  -9  10       71.42       65.86      7.19 o
   7  -9  10       17.52       23.18      5.49 o
   8  -9  10       11.92       14.89      5.01 o
   9  -9  10       82.68       92.35      9.52 o
  -9  -8  10        0.14        0.00      3.79 o
  -8  -8  10      473.20      499.67     20.18 o
  -7  -8  10       12.91       21.55      3.93 o
  -6  -8  10       23.41       22.85      3.33 o
  -5  -8  10      619.76      650.36     16.00 o
  -4  -8  10       47.11       42.32      3.66 o
  -3  -8  10      670.28      672.10     15.46 o
  -2  -8  10        0.17        0.00      1.36 o
  -1  -8  10     1141.10     1108.06     21.81 o
   0  -8  10       25.37       30.32      4.30 o
   1  -8  10       93.92      105.09      5.59 o
   2  -8  10        3.31        3.01      1.91 o
   3  -8  10      447.78      425.36     11.03 o
   4  -8  10        3.91        6.44      2.12 o
   5  -8  10       18.37       20.30      2.90 o
   6  -8  10      393.39      379.00     16.35 o
   7  -8  10      115.27      101.91      8.84 o
   8  -8  10       52.71       60.02      7.38 o
   9  -8  10       28.41       11.33      5.41 o
 -10  -7  10      245.45      305.64     16.31 o
  -9  -7  10        2.39        0.24      3.59 o
  -8  -7  10       12.91       19.66      4.74 o
  -7  -7  10      496.35      496.98     18.99 o
  -6  -7  10       67.00       67.27      4.72 o
  -5  -7  10      218.57      217.12      7.86 o
  -4  -7  10       56.82       54.57      3.84 o
  -3  -7  10       90.36       86.45      4.53 o
  -2  -7  10       17.65       18.00      4.30 o
  -1  -7  10     1008.84      966.34     19.26 o
   0  -7  10        1.20        1.63      0.98 o
   1  -7  10      191.22      180.99      8.92 o
   2  -7  10      202.70      199.69      6.47 o
   3  -7  10       50.22       36.72      3.03 o
   4  -7  10      788.47      772.94     16.85 o
   5  -7  10      788.02      776.53     25.39 o
   6  -7  10      790.97      872.36     28.55 o
   7  -7  10        0.99        0.00      3.28 o
   8  -7  10        0.39        0.00      3.71 o
   9  -7  10        6.18        5.92      4.38 o
  10  -7  10       13.57        4.11      4.66 o
 -10  -6  10       10.18       11.33      4.82 o
  -9  -6  10       34.91       35.65      5.84 o
  -8  -6  10      338.95      310.78     14.37 o
  -7  -6  10       56.57       55.40      6.04 o
  -6  -6  10      612.69      596.35     15.05 o
  -5  -6  10      143.14      146.22      6.22 o
  -4  -6  10        4.37        4.16      1.92 o
  -3  -6  10      294.69      291.12     12.50 o
  -2  -6  10        6.82        9.18      1.84 o
  -1  -6  10     1812.15     1691.81     53.56 o
   0  -6  10       97.66      101.20      4.97 o
   1  -6  10      799.25      786.63     12.84 o
   2  -6  10       78.21       71.78      3.76 o
   3  -6  10       18.51       13.68      2.19 o
   4  -6  10      277.22      286.42     12.28 o
   5  -6  10        4.51        4.66      3.40 o
   6  -6  10       12.62       10.90      4.15 o
   7  -6  10       78.28       90.46      7.90 o
   8  -6  10        0.58        0.00      3.24 o
   9  -6  10        3.48        1.18      3.75 o
  10  -6  10      140.72      152.84     11.33 o
 -11  -5  10      171.39      201.68     12.71 o
 -10  -5  10      247.31      245.31     13.42 o
  -9  -5  10        7.26        3.59      3.40 o
  -8  -5  10      292.01      252.26     12.60 o
  -7  -5  10       25.04       22.15      4.22 o
  -6  -5  10      469.98      461.72     16.82 o
  -5  -5  10       36.53       31.71      4.26 o
  -4  -5  10        4.08        4.04      1.74 o
  -3  -5  10      187.59      195.12      9.87 o
  -2  -5  10        0.83        1.22      0.91 o
  -1  -5  10     1639.28     1627.95     30.84 o
   0  -5  10      210.31      189.58     14.08 o
   1  -5  10     1201.15     1263.49     20.98 o
   2  -5  10      474.78      482.12      8.75 o
   3  -5  10     1288.34     1274.59     19.50 o
   4  -5  10        0.87        0.00      2.41 o
   5  -5  10        3.98        5.92      3.20 o
   6  -5  10      176.59      177.20     10.23 o
   7  -5  10       78.72       80.35      7.62 o
   8  -5  10        8.68        8.21      4.07 o
   9  -5  10        2.13        2.49      3.91 o
  10  -5  10        4.38        7.66      4.86 o
 -11  -4  10        8.41        7.94      3.91 o
 -10  -4  10      190.90      204.29     11.88 o
  -9  -4  10       31.73       37.19      5.57 o
  -8  -4  10      633.77      581.52     20.69 o
  -7  -4  10        2.00        2.72      2.84 o
  -6  -4  10     1229.76     1224.20     34.47 o
  -5  -4  10      151.49      142.58      8.02 o
  -4  -4  10      501.72      498.25     16.46 o
  -3  -4  10     1145.91     1160.37     22.88 o
  -2  -4  10      305.59      312.70      8.29 o
  -1  -4  10     1398.25     1371.65     25.56 o
   0  -4  10      160.63      155.73      4.12 o
   1  -4  10     2878.43     2808.64     39.63 o
   2  -4  10      101.89      105.49      7.28 o
   3  -4  10      261.50      228.96      6.52 o
   4  -4  10      182.89      193.37      6.16 o
   5  -4  10       15.53       11.33      3.67 o
   6  -4  10      298.30      295.85     13.39 o
   7  -4  10      212.20      241.80     12.56 o
   8  -4  10      279.53      311.05     15.00 o
   9  -4  10        0.71        1.38      3.79 o
  10  -4  10      590.36      604.18     23.61 o
 -11  -3  10        3.19        4.94      3.67 o
 -10  -3  10      202.80      208.12     11.77 o
  -9  -3  10       16.95       18.87      4.22 o
  -8  -3  10      233.97      241.88     11.73 o
  -7  -3  10      588.59      549.61     19.03 o
  -6  -3  10      630.12      647.06     20.97 o
  -5  -3  10      741.41      793.98     23.73 o
  -4  -3  10     1042.75     1037.40     28.63 o
  -3  -3  10      268.86      278.04     10.62 o
  -2  -3  10     1366.51     1358.56     34.98 o
  -1  -3  10      375.61      345.12      8.15 o
   0  -3  10       31.83       31.57      2.25 o
   1  -3  10      514.15      478.34      8.66 o
   2  -3  10       15.24       15.67      1.79 o
   3  -3  10      423.64      413.77      9.82 o
   4  -3  10        4.32        5.55      4.50 o
   6  -3  10      251.91      279.70     12.71 o
   7  -3  10        0.39        2.33      3.36 o
   8  -3  10      732.36      833.90     27.95 o
   9  -3  10       95.41       96.02      8.53 o
  10  -3  10        0.36        0.67      4.07 o
 -11  -2  10      109.24      101.16      8.45 o
 -10  -2  10      171.59      161.37      9.99 o
  -9  -2  10        6.00        9.48      3.36 o
  -8  -2  10      163.41      165.99      9.32 o
  -7  -2  10      893.18      855.93     26.18 o
  -6  -2  10      210.67      227.98     10.34 o
  -5  -2  10      123.83      117.35      6.87 o
  -4  -2  10      225.50      237.22      9.83 o
  -3  -2  10      724.17      714.78     20.77 o
  -2  -2  10      239.36      232.24      9.12 o
  -1  -2  10      291.85      304.58     10.66 o
   0  -2  10       38.21       44.98      2.65 o
   1  -2  10      862.20      825.80     16.38 o
   2  -2  10      210.50      209.76      6.25 o
   3  -2  10      920.51      900.14     18.01 o
   4  -2  10      209.08      223.33     10.09 o
   5  -2  10       79.56       75.88      4.20 o
   6  -2  10      570.82      551.36     13.48 o
   7  -2  10        6.30        5.20      2.27 o
   8  -2  10        1.11        1.74      3.40 o
   9  -2  10      142.74      166.42     10.82 o
  10  -2  10        9.06       12.40      4.97 o
 -11  -1  10       56.05       58.40      6.79 o
 -10  -1  10       63.92       75.53      7.30 o
  -9  -1  10       48.89       48.80      5.57 o
  -8  -1  10      558.85      537.81     18.91 o
  -7  -1  10        7.78        7.58      3.08 o
  -6  -1  10      664.64      680.11     21.24 o
  -5  -1  10       18.58       14.65      3.04 o
  -4  -1  10      572.97      588.98     18.24 o
  -3  -1  10      313.90      300.95     11.02 o
  -2  -1  10        5.42        4.03      1.97 o
  -1  -1  10       24.03       22.47      3.04 o
   0  -1  10      255.93      257.12      9.75 o
   1  -1  10      133.61      118.05      6.06 o
   2  -1  10       24.10       30.84      2.54 o
   3  -1  10      843.35      843.14     17.31 o
   4  -1  10      931.23      951.43     19.46 o
   5  -1  10      159.15      148.68      5.83 o
   6  -1  10       61.80       69.63      4.38 o
   7  -1  10       20.12       17.42      2.92 o
   8  -1  10      206.52      216.90      8.57 o
   9  -1  10       82.41       82.72      7.98 o
 -11   0  10       92.46      103.37      8.21 o
 -10   0  10       97.59      104.63      8.02 o
  -9   0  10        1.26        0.00      2.41 o
  -8   0  10       62.64       78.10      6.32 o
  -7   0  10      249.26      232.88     10.62 o
  -6   0  10       12.82       20.33      3.51 o
  -5   0  10      291.10      295.97     11.49 o
  -4   0  10      664.72      672.49     20.10 o
  -3   0  10      741.85      757.81     21.76 o
  -2   0  10       31.43       33.48      3.55 o
  -1   0  10       28.61       30.60      3.40 o
   0   0  10       25.83       27.16      3.28 o
   1   0  10      193.26      199.31      8.65 o
   2   0  10       10.21       17.68      2.26 o
   3   0  10     1093.37     1048.47     20.95 o
   4   0  10      159.65      177.67      6.45 o
   5   0  10       15.22       16.81      2.74 o
   6   0  10      257.69      263.53      8.57 o
   7   0  10        0.47        0.00      1.96 o
   8   0  10        3.55        4.04      2.62 o
   9   0  10       80.32       77.53      5.61 o
 -11   1  10      264.43      251.67     12.63 o
 -10   1  10       34.47       39.48      5.29 o
  -9   1  10      127.44      145.42      8.73 o
  -8   1  10       36.01       39.40      4.86 o
  -7   1  10      188.01      167.13      8.84 o
  -6   1  10      373.31      343.75     13.03 o
  -5   1  10      159.71      155.65      7.82 o
  -4   1  10      450.01      410.08     13.94 o
  -3   1  10       21.45       23.26      3.24 o
  -2   1  10       88.43       94.68      5.65 o
  -1   1  10      363.59      361.20     12.63 o
   0   1  10      405.44      395.71     13.54 o
   1   1  10      635.71      657.37     20.06 o
   2   1  10        0.10        0.75      2.01 o
   3   1  10      453.60      422.81     10.76 o
   4   1  10        7.20        5.22      2.90 o
   5   1  10       94.67       91.85      5.59 o
   6   1  10       15.45       14.25      4.46 o
   7   1  10        3.60        2.49      2.47 o
   8   1  10        7.29        8.02      2.96 o
   9   1  10        0.02        2.72      2.71 o
 -11   2  10       92.08       90.46      7.54 o
 -10   2  10       12.30        9.71      3.83 o
  -9   2  10       97.98       90.89      7.11 o
  -8   2  10      248.79      252.85     11.33 o
  -7   2  10      201.75      163.38      8.65 o
  -6   2  10      239.65      267.23     11.17 o
  -5   2  10       16.72       10.58      2.68 o
  -4   2  10      232.58      210.92      9.28 o
  -3   2  10      120.07      107.16      6.24 o
  -2   2  10        4.35        4.78      2.21 o
  -1   2  10        1.75        0.00      1.50 o
   0   2  10        0.94        0.00      1.93 o
   1   2  10       63.52       69.69      5.49 o
   2   2  10       67.31       58.71      5.33 o
   3   2  10      356.85      321.32     13.23 o
   4   2  10        1.17        0.03      1.80 o
   5   2  10      146.64      140.61      9.73 o
   6   2  10       46.77       45.14      4.88 o
   7   2  10       69.94       66.04      4.85 o
   8   2  10       78.16       80.43      5.58 o
 -10   3  10      185.87      201.32      8.55 o
  -9   3  10       89.86       83.48      5.45 o
  -8   3  10      351.52      382.48     14.73 o
  -7   3  10       31.21       24.12      3.91 o
  -6   3  10       36.21       46.39      4.78 o
  -5   3  10       69.47       56.07      4.94 o
  -4   3  10      350.17      348.05      9.72 o
  -3   3  10      143.92      137.51      5.54 o
  -2   3  10       21.87       20.82      4.28 o
  -1   3  10      736.71      709.21     21.52 o
   0   3  10       29.78       28.31      3.91 o
   1   3  10      347.24      338.97     13.19 o
   2   3  10        1.78        0.91      2.41 o
   3   3  10       50.88       42.13      5.13 o
   4   3  10       16.92        8.45      3.40 o
   5   3  10      378.07      347.93     15.48 o
   6   3  10       68.35       64.16      7.23 o
   7   3  10        0.49        5.13      3.49 o
   8   3  10      131.84      148.76      7.39 o
 -10   4  10        3.93        6.04      4.74 o
  -9   4  10      177.50      160.38      8.69 o
  -8   4  10       99.80       92.87      5.49 o
  -7   4  10       36.54       33.06      3.60 o
  -6   4  10      343.62      338.11     10.19 o
  -5   4  10        0.30        0.00      1.74 o
  -4   4  10       64.20       69.27      9.04 o
  -3   4  10        3.99        3.96      2.05 o
  -2   4  10      584.90      524.29     78.06 o
  -1   4  10      488.98      479.21     16.58 o
   0   4  10       57.04       52.24      5.13 o
   1   4  10        1.58        0.00      2.21 o
   2   4  10      155.50      153.04      8.92 o
   3   4  10      176.22      170.18      9.91 o
   4   4  10       69.26       57.69      6.55 o
   5   4  10      377.64      346.35     15.91 o
   6   4  10      308.83      320.25     15.83 o
   7   4  10       45.29       56.22      7.62 o
  -9   5  10       31.44       35.69      6.91 o
  -8   5  10      184.55      177.41      7.65 o
  -7   5  10      125.98      129.77      6.26 o
  -6   5  10      112.67      115.53      5.78 o
  -5   5  10       28.90       29.14      6.79 o
  -4   5  10      244.88      250.71      9.26 o
  -3   5  10      142.96      141.47      6.02 o
  -2   5  10      229.18      206.34      9.95 o
  -1   5  10        9.19        3.91      2.80 o
   0   5  10        3.77        2.41      2.53 o
   1   5  10      187.44      200.85     10.46 o
   2   5  10        0.10        3.20      2.76 o
   3   5  10        1.77        2.72      3.08 o
   4   5  10       21.35       20.22      4.74 o
   5   5  10      193.86      189.52     11.81 o
   6   5  10        3.48        0.39      3.67 o
  -8   6  10      113.52      116.36     10.62 o
  -7   6  10      140.62      148.05      6.83 o
  -6   6  10       96.55       95.79      5.46 o
  -5   6  10        9.46        2.36      2.24 o
  -4   6  10      112.71      124.30      5.99 o
  -3   6  10       35.29       35.90      3.64 o
  -2   6  10       12.00        0.12      2.65 o
  -1   6  10      401.88      415.88     16.11 o
   0   6  10       22.23       29.69      4.82 o
   1   6  10      123.03      128.16      8.69 o
   2   6  10       10.07        6.08      3.67 o
   3   6  10      241.94      239.51     12.79 o
   4   6  10       10.69       12.12      4.54 o
   5   6  10      116.36      116.36      9.56 o
  -7   7  10       19.40       22.58      6.40 o
  -6   7  10      142.45      154.42     11.65 o
  -5   7  10        5.52        3.94      2.49 o
  -4   7  10        2.45        0.45      2.21 o
  -3   7  10        1.51        0.00      2.61 o
  -2   7  10      112.09      126.51      8.49 o
  -1   7  10        4.00       10.23      3.79 o
   0   7  10      194.22      180.24     10.58 o
   1   7  10      229.48      231.89     12.48 o
   2   7  10        5.70        1.22      3.55 o
   3   7  10       25.06       18.79      4.74 o
  -5   8  10        6.73        7.78      4.50 o
  -4   8  10      105.28      107.19      6.09 o
  -3   8  10       38.18       24.72      4.86 o
  -2   8  10      170.22      162.16      9.95 o
  -1   8  10       52.79       50.97      6.28 o
   0   8  10        3.22       15.00      4.42 o
   1   8  10       18.79       34.35      5.88 o
  -3 -13  11       65.15       77.39      8.73 o
  -2 -13  11      114.46       94.92      9.16 o
  -1 -13  11      115.31      125.24      9.95 o
   0 -13  11       44.44       65.58      7.46 o
   1 -13  11        6.06        0.00      3.71 o
   2 -13  11      165.85      165.36     11.29 o
   3 -13  11       30.50       27.84      5.61 o
   4 -13  11       39.10       45.17      6.67 o
  -5 -12  11      363.28      410.16     19.43 o
  -4 -12  11      337.84      383.47     18.40 o
  -3 -12  11        1.32        0.00      3.00 o
  -2 -12  11       85.48       87.06      8.33 o
  -1 -12  11      153.45      164.49     11.09 o
   0 -12  11      147.04      161.57     10.62 o
   1 -12  11       41.47       46.51      6.24 o
   2 -12  11      147.79      156.16     10.50 o
   3 -12  11       82.43       73.20      7.38 o
   4 -12  11       23.99       19.27      4.97 o
   5 -12  11      102.75       86.47      5.78 o
   6 -12  11        0.43        0.00      2.75 o
  -6 -11  11        4.47        6.70      3.06 o
  -5 -11  11       30.51       35.65      6.36 o
  -4 -11  11       46.70       35.81      6.16 o
  -3 -11  11        4.60        8.77      3.99 o
  -2 -11  11      241.89      257.04     13.66 o
  -1 -11  11      104.89      109.61      8.77 o
   0 -11  11      430.37      427.14     17.73 o
   1 -11  11       50.96       54.53      6.24 o
   2 -11  11       17.93       24.64      4.94 o
   3 -11  11      149.39      155.49      9.87 o
   4 -11  11      247.84      216.54      8.29 o
   5 -11  11        0.43        0.00      2.67 o
   6 -11  11       20.58       19.50      5.17 o
   7 -11  11        9.81        8.65      4.90 o
  -7 -10  11       82.47       85.56      9.46 o
  -6 -10  11       15.82       19.96      3.67 o
  -5 -10  11       23.05       21.21      4.30 o
  -4 -10  11       15.18       15.80      4.80 o
  -3 -10  11      185.67      184.55     11.17 o
  -2 -10  11        6.32        7.54      3.87 o
  -1 -10  11       64.93       72.33      6.95 o
   0 -10  11        3.55        4.62      3.32 o
   1 -10  11      187.67      182.89     10.46 o
   2 -10  11      405.51      388.60     15.99 o
   3 -10  11      164.45      159.53      6.71 o
   4 -10  11      119.75      131.14      6.34 o
   5 -10  11        7.11        3.26      2.55 o
   6 -10  11       77.20       80.74      7.94 o
   7 -10  11       37.36       42.21      6.87 o
   8 -10  11        4.02        3.44      4.78 o
  -8  -9  11       97.38       99.97      9.16 o
  -7  -9  11      182.62      179.38      8.16 o
  -6  -9  11       11.09        9.32      2.95 o
  -5  -9  11       12.02       10.70      4.17 o
  -4  -9  11       51.38       60.17      4.44 o
  -3  -9  11      439.53      431.57     11.66 o
  -2  -9  11      166.33      187.82     10.82 o
  -1  -9  11      114.45      115.37      8.13 o
   0  -9  11      612.24      582.43     20.57 o
   1  -9  11        0.72        1.03      2.88 o
   2  -9  11       75.52       65.04     11.33 o
   3  -9  11      113.26      126.26      5.81 o
   4  -9  11      134.43      151.48     14.02 o
   5  -9  11      217.01      222.21     12.16 o
   6  -9  11        0.39        0.00      3.36 o
   7  -9  11       35.58       34.90      6.08 o
   8  -9  11       77.49       65.50      7.98 o
  -9  -8  11      190.25      198.17     12.67 o
  -8  -8  11       10.67        9.20      4.34 o
  -7  -8  11        0.97        0.05      2.26 o
  -6  -8  11        1.71        0.78      2.08 o
  -5  -8  11        3.22        1.37      2.08 o
  -4  -8  11      149.69      154.48      9.08 o
  -3  -8  11      119.06      132.17      5.78 o
  -2  -8  11      767.05      701.23     23.85 o
  -1  -8  11       20.19       22.03      4.26 o
   0  -8  11      400.74      399.22     15.56 o
   1  -8  11      118.93      121.65      5.13 o
   2  -8  11      610.72      592.94     13.88 o
   3  -8  11      114.19      114.19      7.92 o
   4  -8  11      611.19      579.29     14.05 o
   5  -8  11      388.38      415.05     16.86 o
   6  -8  11        4.40        0.95      3.32 o
   7  -8  11       95.83       99.46      8.53 o
   8  -8  11       21.73       20.29      5.45 o
   9  -8  11        4.29        4.26      4.42 o
  -9  -7  11       92.15       99.82      8.92 o
  -8  -7  11        2.44        0.12      3.16 o
  -7  -7  11      358.10      337.70     15.00 o
  -6  -7  11       43.88       46.11      8.71 o
  -5  -7  11      471.39      506.70     13.42 o
  -4  -7  11      553.09      552.17     21.04 o
  -3  -7  11      402.07      414.73     11.12 o
  -2  -7  11       97.19      102.66      7.25 o
  -1  -7  11       31.30       32.65      4.46 o
   0  -7  11      691.01      672.04     15.28 o
   1  -7  11       20.79       30.28      4.22 o
   2  -7  11        2.51        2.89      1.66 o
   3  -7  11       79.27       70.29      4.16 o
   4  -7  11      162.73      179.26      9.71 o
   5  -7  11      708.48      699.49     23.81 o
   6  -7  11      184.07      165.87     10.58 o
   7  -7  11       30.98       31.59      5.73 o
   8  -7  11        0.37        1.58      4.03 o
   9  -7  11        8.79        1.34      4.42 o
 -10  -6  11        0.40        0.00      3.32 o
  -9  -6  11      160.91      150.75     10.27 o
  -8  -6  11       18.14       22.62      4.78 o
  -7  -6  11      776.26      772.03     25.35 o
  -6  -6  11       18.88       13.42      3.71 o
  -5  -6  11      356.36      362.36     13.62 o
  -4  -6  11      609.56      612.63     14.69 o
  -3  -6  11       61.63       63.76      4.00 o
  -2  -6  11        1.06        0.38      2.19 o
  -1  -6  11      145.13      147.14      6.20 o
   0  -6  11      302.02      297.97     15.66 o
   1  -6  11       46.24       54.29      2.58 o
   2  -6  11      448.48      462.85     11.24 o
   3  -6  11     1742.22     1690.94     31.86 o
   4  -6  11      203.79      184.47      9.95 o
   5  -6  11        1.00        0.43      3.12 o
   6  -6  11      202.70      210.80     11.61 o
   7  -6  11      249.20      259.29     13.62 o
   8  -6  11        4.81        1.70      3.63 o
   9  -6  11      138.54      152.53     11.45 o
 -10  -5  11       47.78       47.42      6.59 o
  -9  -5  11      211.66      198.21     11.45 o
  -8  -5  11       42.15       36.92      5.49 o
  -7  -5  11      466.70      443.96     17.14 o
  -6  -5  11      539.59      572.71     19.70 o
  -5  -5  11      279.49      267.27     11.69 o
  -4  -5  11      755.82      759.31     17.06 o
  -3  -5  11       95.85       83.82      4.32 o
  -2  -5  11       56.97       63.42      3.64 o
  -1  -5  11       31.80       28.62      1.95 o
   0  -5  11     1887.03     1835.42     27.07 o
   1  -5  11       56.14       55.82      3.35 o
   2  -5  11      371.22      353.26      7.18 o
   3  -5  11       52.40       55.50      4.38 o
   4  -5  11       82.83       85.09      6.83 o
   5  -5  11      130.68      143.64      9.04 o
   6  -5  11        0.32        0.00      3.12 o
   7  -5  11      448.21      462.87     18.75 o
   8  -5  11       70.95       71.35      7.74 o
   9  -5  11       36.97       38.38      6.51 o
 -10  -4  11      115.09      108.70      8.65 o
  -9  -4  11      242.00      226.52     12.04 o
  -8  -4  11      208.56      207.41     11.13 o
  -7  -4  11     1497.94     1405.19     39.44 o
  -6  -4  11       72.99       74.19      6.48 o
  -5  -4  11      574.22      518.70     17.73 o
  -4  -4  11      227.51      221.50      9.87 o
  -3  -4  11      276.26      284.88     11.09 o
  -2  -4  11       70.43       72.33      3.81 o
  -1  -4  11      205.20      226.28      6.79 o
   0  -4  11     3509.24     3519.82     49.34 o
   1  -4  11       11.80        9.25      1.41 o
   2  -4  11      456.89      450.34     10.37 o
   4  -4  11      146.59      156.36      5.70 o
   5  -4  11        2.13        2.76      2.88 o
   6  -4  11        3.50        0.95      3.28 o
   7  -4  11       69.74       64.20      6.79 o
   8  -4  11       76.46       76.80      7.70 o
   9  -4  11       56.87       66.29      7.78 o
 -11  -3  11        0.20        0.67      3.24 o
 -10  -3  11        9.15        2.76      3.12 o
  -9  -3  11      302.12      301.22     13.90 o
  -8  -3  11       65.14       65.07      6.36 o
  -7  -3  11      388.53      370.67     15.08 o
  -6  -3  11      215.03      186.44      9.71 o
  -5  -3  11      163.41      173.89      8.84 o
  -4  -3  11       15.63       16.94      3.32 o
  -3  -3  11      255.27      241.48      9.91 o
  -2  -3  11      244.10      261.03     10.11 o
  -1  -3  11      617.84      656.73     19.19 o
   0  -3  11     1244.18     1259.64     23.48 o
   1  -3  11       24.63       26.82      2.37 o
   2  -3  11      314.58      342.00      8.66 o
   3  -3  11       39.32       36.40      2.82 o
   4  -3  11      746.32      721.22     20.12 o
   5  -3  11       34.93       36.05      5.94 o
   6  -3  11      159.29      155.53      9.40 o
   7  -3  11       29.93       26.57      5.21 o
   8  -3  11       96.60       92.47      8.37 o
   9  -3  11        0.52        5.65      4.86 o
 -11  -2  11        0.45        1.58      3.47 o
 -10  -2  11       67.85       63.49      6.87 o
  -9  -2  11       13.62       14.29      4.11 o
  -8  -2  11        7.28       14.14      3.75 o
  -7  -2  11      232.00      206.78     10.31 o
  -6  -2  11      550.40      501.48     17.41 o
  -5  -2  11      596.98      602.60     19.47 o
  -4  -2  11       19.50       18.36      3.40 o
  -3  -2  11      737.30      727.45     21.36 o
  -2  -2  11       50.04       49.87      4.26 o
  -1  -2  11      199.39      211.00      8.77 o
   0  -2  11     1014.01     1019.27     19.71 o
   1  -2  11       58.91       48.61      3.08 o
   2  -2  11      476.17      476.07     11.15 o
   3  -2  11        8.81       11.02      2.06 o
   4  -2  11      269.25      240.72      7.45 o
   5  -2  11        0.26        2.19      1.92 o
   6  -2  11      200.92      194.24      7.30 o
   7  -2  11       14.66       14.25      4.22 o
   8  -2  11       34.14       37.11      5.76 o
   9  -2  11       87.01      108.54      9.32 o
 -11  -1  11        0.82        0.00      3.08 o
 -10  -1  11        6.23        6.99      3.63 o
  -9  -1  11       66.35       71.31      6.75 o
  -8  -1  11        8.68        5.29      3.00 o
  -7  -1  11     1214.79     1159.56     33.25 o
  -6  -1  11      317.87      272.16     11.65 o
  -5  -1  11     1215.37     1161.06     32.22 o
  -4  -1  11       22.44       21.32      3.47 o
  -3  -1  11      618.96      623.13     19.11 o
  -2  -1  11        9.25       12.20      2.72 o
  -1  -1  11       52.28       43.39      4.07 o
   0  -1  11      441.39      433.97     14.33 o
   1  -1  11       39.78       36.22      2.79 o
   2  -1  11      641.58      633.68     14.00 o
   3  -1  11        6.38        4.88      1.81 o
   4  -1  11      733.52      681.60     15.31 o
   5  -1  11       30.88       31.03      3.25 o
   6  -1  11       47.72       40.73      7.38 o
   7  -1  11        3.81        0.89      2.19 o
   8  -1  11        6.50        6.63      5.01 o
   9  -1  11      430.36      433.41     18.24 o
 -11   0  11       44.74       48.09      6.24 o
 -10   0  11        4.75        0.00      2.72 o
  -9   0  11       24.57       32.10      5.09 o
  -8   0  11       80.00       78.45      6.67 o
  -7   0  11      565.56      502.79     17.73 o
  -6   0  11      243.26      224.98     10.31 o
  -5   0  11      841.96      842.23     24.72 o
  -4   0  11       72.61       76.12      5.49 o
  -3   0  11      490.65      479.85     15.79 o
  -2   0  11        0.95        0.12      1.86 o
  -1   0  11      705.60      707.83     21.01 o
   0   0  11        4.74        8.33      2.57 o
   1   0  11       17.80       17.33      3.28 o
   2   0  11     1116.44     1087.22     21.69 o
   3   0  11       13.04        8.94      2.23 o
   4   0  11      277.86      285.58      8.74 o
   5   0  11       59.44       56.22      4.05 o
   6   0  11       60.44       57.05      4.31 o
   7   0  11       18.64       15.37      3.09 o
   8   0  11      117.65      107.75      8.15 o
 -10   1  11       21.74       28.43      5.01 o
  -9   1  11       39.99       45.01      5.49 o
  -8   1  11       39.41       42.84      5.21 o
  -7   1  11      859.05      781.34     24.28 o
  -6   1  11       56.62       48.45      5.01 o
  -5   1  11      793.08      827.38     24.52 o
  -4   1  11       17.37       10.58      2.88 o
  -3   1  11      303.74      325.43     12.36 o
  -2   1  11       63.53       66.57      5.09 o
  -1   1  11       19.75       21.12      3.40 o
   0   1  11     1317.51     1230.63     33.40 o
   1   1  11       25.23       27.36      3.99 o
   2   1  11       39.43       40.43      4.74 o
   3   1  11      109.94       98.97      5.01 o
   4   1  11      427.31      442.45     11.77 o
   5   1  11       27.59       30.82      3.36 o
   6   1  11      269.05      258.62      8.98 o
   7   1  11        8.31        8.85      5.33 o
   8   1  11        3.96        4.80      2.86 o
 -10   2  11      103.00      109.53      8.09 o
  -9   2  11       33.35       26.77      4.70 o
  -8   2  11       41.39       48.96      5.41 o
  -7   2  11      430.47      429.07     15.95 o
  -6   2  11       98.73       79.52      6.00 o
  -5   2  11       30.76       37.43      4.42 o
  -4   2  11       22.50       19.98      3.55 o
  -3   2  11      632.33      617.01     19.39 o
  -2   2  11      111.06      127.49      7.11 o
  -1   2  11      178.22      157.82      8.09 o
   0   2  11        3.55        3.08      2.45 o
   1   2  11       98.16       99.30      6.79 o
   2   2  11       93.27       83.15      6.48 o
   3   2  11        5.29        4.15      2.92 o
   4   2  11      197.19      217.63     11.29 o
   5   2  11        0.01        2.75      2.30 o
   6   2  11        1.92        0.43      2.11 o
   7   2  11        3.99        3.42      2.66 o
 -10   3  11       80.18       80.55      5.71 o
  -9   3  11        2.21        1.53      2.56 o
  -8   3  11       29.78       38.66      6.55 o
  -7   3  11       11.28        3.51      2.80 o
  -6   3  11       71.82       75.26      5.96 o
  -5   3  11        2.60        2.21      1.99 o
  -4   3  11       36.43       35.03      3.30 o
  -3   3  11     1061.82     1050.91     21.82 o
  -2   3  11        1.79        1.68      1.30 o
  -1   3  11      278.97      266.04     11.45 o
   0   3  11       90.65       89.79      6.59 o
   1   3  11        3.88        2.05      2.49 o
   2   3  11       11.40        9.83      3.40 o
   3   3  11        1.56        2.53      2.88 o
   4   3  11      122.88      139.69      9.48 o
   5   3  11        0.41        1.74      3.51 o
   6   3  11       59.37       57.45      7.19 o
   7   3  11        2.72        0.00      3.71 o
  -9   4  11        1.34        0.00      2.53 o
  -8   4  11       35.25       45.53      4.28 o
  -7   4  11      105.37       99.50      5.73 o
  -6   4  11      118.28      121.88      6.01 o
  -5   4  11      399.81      374.07     10.84 o
  -4   4  11       16.09       15.09      2.81 o
  -3   4  11      725.72      711.10     16.35 o
  -2   4  11       38.54       38.42      4.66 o
  -1   4  11       21.94       19.39      3.87 o
   0   4  11       82.08       79.24      6.55 o
   1   4  11       39.05       38.58      5.05 o
   2   4  11       49.59       56.58      6.00 o
   3   4  11       70.33       67.12      6.87 o
   4   4  11      426.08      396.54     17.06 o
   5   4  11       46.06       37.27      6.20 o
   6   4  11       87.06       95.12      8.96 o
  -8   5  11       41.88       49.22      4.57 o
  -7   5  11       63.01       61.45      4.80 o
  -6   5  11      110.67      113.99     16.01 o
  -5   5  11      108.54      129.02      6.24 o
  -4   5  11        9.34        5.12      2.38 o
  -3   5  11      478.50      497.81     13.02 o
  -2   5  11      120.80      113.08      7.58 o
  -1   5  11        0.56        0.87      2.65 o
   0   5  11       95.63       75.37      6.63 o
   1   5  11       87.06       88.80      7.38 o
   2   5  11       76.38       65.62      6.87 o
   3   5  11        4.86        5.53      3.63 o
   4   5  11      139.26      147.79     10.34 o
   5   5  11        9.73        5.13      4.03 o
  -7   6  11        7.67        6.03      2.94 o
  -6   6  11      348.54      341.74     11.04 o
  -5   6  11      200.32      184.12      7.86 o
  -4   6  11       21.97       23.34      3.51 o
  -3   6  11       94.14      101.91      7.58 o
  -2   6  11        3.62        6.55      3.47 o
  -1   6  11       29.29       39.56      5.49 o
   0   6  11        9.28       19.47      4.50 o
   1   6  11       68.79       68.27      6.95 o
   2   6  11       38.35       33.88      5.76 o
   3   6  11       11.57        5.53      3.51 o
  -5   7  11        6.56        5.91      2.93 o
  -4   7  11       22.82       21.48      4.70 o
  -3   7  11       97.72      108.54      8.21 o
  -2   7  11      142.90      147.71      9.56 o
  -1   7  11       94.20      107.83      8.29 o
   0   7  11        3.88        4.07      3.55 o
   1   7  11      158.76      159.36     10.58 o
  -2 -13  12        0.50        2.88      4.11 o
  -1 -13  12        7.26        9.67      5.01 o
   0 -13  12        9.19       10.86      5.05 o
   1 -13  12      363.68      323.65     16.03 o
   2 -13  12       56.42       61.48      7.42 o
   3 -13  12       39.08       40.98      6.63 o
  -5 -12  12       11.18        7.86      5.29 o
  -4 -12  12       11.80        5.49      4.30 o
  -3 -12  12        7.97        5.57      4.62 o
  -2 -12  12       39.37       42.48      6.55 o
  -1 -12  12       13.54       18.64      5.13 o
   0 -12  12        3.41        3.04      3.75 o
   1 -12  12      304.91      307.70     15.20 o
   2 -12  12       40.29       51.49      6.79 o
   3 -12  12        3.16        1.50      3.87 o
   4 -12  12       17.41       16.66      4.86 o
   5 -12  12       20.32       25.03      5.45 o
  -6 -11  12      117.28      115.57     10.62 o
  -5 -11  12        0.11        0.00      4.03 o
  -4 -11  12       27.43       30.36      5.92 o
  -3 -11  12       12.47       13.90      4.62 o
  -2 -11  12      212.57      203.26     12.52 o
  -1 -11  12      147.34      146.33     10.23 o
   0 -11  12       69.91       74.94      7.42 o
   1 -11  12      440.95      434.48     18.00 o
   2 -11  12       63.18       51.72      6.44 o
   3 -11  12      313.20      310.78     14.65 o
   4 -11  12      106.18       99.76      6.99 o
   5 -11  12      173.05      170.06     11.29 o
   6 -11  12       26.97       23.33      5.84 o
  -7 -10  12        6.67        4.63      3.01 o
  -6 -10  12       14.47       16.32      3.58 o
  -5 -10  12       10.25        5.89      2.73 o
  -4 -10  12      160.06      171.68     11.41 o
  -3 -10  12       51.35       41.14      6.20 o
  -2 -10  12      375.36      371.38     16.54 o
  -1 -10  12      190.76      189.80     11.37 o
   0 -10  12      170.99      164.21     10.42 o
   1 -10  12      549.62      554.19     20.61 o
   2 -10  12        7.19        0.91      3.12 o
   3 -10  12       62.70       71.83      4.92 o
   4 -10  12       18.42       10.76      2.91 o
   5 -10  12       70.30       87.18      7.98 o
   6 -10  12        2.70        3.75      4.19 o
   7 -10  12        5.27        6.32      4.82 o
  -8  -9  12      191.81      212.58     12.75 o
  -7  -9  12        7.00        5.28      3.01 o
  -6  -9  12      157.93      153.89      7.39 o
  -5  -9  12       89.32       89.57      5.48 o
  -4  -9  12      257.63      274.13      9.30 o
  -3  -9  12      129.68      125.62      6.00 o
  -2  -9  12       26.12       12.24      4.03 o
  -1  -9  12       19.68       21.56      4.66 o
   0  -9  12      109.02       99.42      7.74 o
   1  -9  12      331.63      353.54     14.92 o
   2  -9  12      116.43       95.12      5.08 o
   3  -9  12      485.74      503.64     13.02 o
   4  -9  12      103.56       96.22      7.90 o
   5  -9  12       24.89       30.80      5.61 o
   6  -9  12        0.65        0.00      3.79 o
   7  -9  12       12.64       10.86      4.90 o
   8  -9  12        0.58        2.17      4.38 o
  -8  -8  12       49.27       62.03      7.11 o
  -7  -8  12       11.25       17.57      4.54 o
  -6  -8  12      412.87      439.98     13.02 o
  -5  -8  12       58.96       46.79      6.40 o
  -4  -8  12       29.99       31.56      3.60 o
  -3  -8  12       40.16       42.04      4.80 o
  -2  -8  12      700.79      710.98     16.05 o
  -1  -8  12       13.44       19.19      4.38 o
   0  -8  12      207.57      207.92     10.70 o
   1  -8  12       11.06       12.87      3.67 o
   2  -8  12       20.31       20.61      2.78 o
   3  -8  12      174.21      182.68      6.91 o
   4  -8  12      102.56       96.18      7.86 o
   5  -8  12      365.80      371.38     15.95 o
   6  -8  12      169.59      158.76     10.38 o
   7  -8  12      106.36      114.07      9.59 o
   8  -8  12        1.24        0.00      3.95 o
  -9  -7  12      100.07       94.88      8.77 o
  -8  -7  12      346.34      313.34     14.89 o
  -7  -7  12       11.55       16.07      4.54 o
  -6  -7  12      639.59      645.76     22.19 o
  -5  -7  12      630.99      655.67     16.21 o
  -4  -7  12      100.88      100.92      6.00 o
  -3  -7  12       14.51       19.47      3.97 o
  -2  -7  12       93.60      101.53      5.02 o
  -1  -7  12        7.00        1.38      1.47 o
   0  -7  12        8.91        1.30      2.72 o
   1  -7  12      229.44      225.03      7.22 o
   2  -7  12       53.90       44.23      3.42 o
   3  -7  12      566.10      540.06     18.72 o
   4  -7  12      203.42      217.79     10.98 o
   5  -7  12      709.78      696.45     24.05 o
   6  -7  12        1.50        0.00      3.16 o
   7  -7  12        0.63        0.00      3.24 o
   8  -7  12        0.40        0.00      3.59 o
  -9  -6  12      105.15       89.11      8.25 o
  -8  -6  12      148.52      138.90      9.56 o
  -7  -6  12       23.69       25.70      4.86 o
  -6  -6  12     1238.43     1226.25     35.38 o
  -5  -6  12      115.79      113.52      7.66 o
  -4  -6  12      140.26      149.35      6.46 o
  -3  -6  12        3.84        2.00      2.25 o
  -2  -6  12      571.17      565.73     13.36 o
  -1  -6  12      198.63      195.22      6.48 o
   0  -6  12       11.12        3.65      2.16 o
   1  -6  12      321.26      303.13      6.64 o
   2  -6  12       31.37       42.42      3.29 o
   3  -6  12     1605.85     1609.16     43.75 o
   4  -6  12       20.89       12.71      3.79 o
   5  -6  12      380.18      385.05     15.99 o
   6  -6  12       62.50       78.34      7.58 o
   7  -6  12       20.14       15.44      4.97 o
   8  -6  12        7.87        3.63      4.03 o
 -10  -5  12       22.38       27.32      5.80 o
  -9  -5  12       94.65       71.62      7.42 o
  -8  -5  12      282.95      283.93     13.74 o
  -7  -5  12      120.37      112.61      8.13 o
  -6  -5  12       26.80       23.33      4.46 o
  -5  -5  12      446.75      424.89     15.79 o
  -4  -5  12      629.42      663.05     20.93 o
  -3  -5  12       43.56       44.09      3.47 o
  -2  -5  12      677.88      671.22     15.20 o
  -1  -5  12        5.45        4.82      1.41 o
   0  -5  12      535.14      540.57     10.00 o
   1  -5  12      774.75      751.67     12.86 o
   3  -5  12        2.82        4.38      3.12 o
   4  -5  12       20.91       26.73      4.46 o
   5  -5  12      785.57      822.37     26.61 o
   6  -5  12       71.64       86.27      7.78 o
   7  -5  12      163.81      199.43     11.96 o
   8  -5  12       60.73       71.62      7.78 o
   9  -5  12       45.28       40.63      6.87 o
 -10  -4  12        2.80        7.66      3.75 o
  -9  -4  12      222.58      217.83     11.96 o
  -8  -4  12      101.41       97.56      8.21 o
  -7  -4  12        2.61        2.29      3.12 o
  -6  -4  12     1564.87     1486.01     40.91 o
  -5  -4  12      154.99      175.39      9.20 o
  -4  -4  12      544.99      547.84     18.28 o
  -3  -4  12      541.83      551.83     17.85 o
  -2  -4  12      475.69      454.50     15.04 o
  -1  -4  12      250.39      246.35      6.91 o
   0  -4  12      239.23      250.10      5.98 o
   1  -4  12       26.81       23.71      1.97 o
   2  -4  12      245.60      261.70      7.42 o
   3  -4  12      175.71      169.97      5.92 o
   5  -4  12      185.40      183.24     10.27 o
   6  -4  12       65.09       68.86      6.79 o
   7  -4  12      299.84      317.61     15.12 o
   8  -4  12      112.01       99.10      8.88 o
   9  -4  12        9.73        4.97      4.90 o
 -10  -3  12        0.24        0.00      3.16 o
  -9  -3  12       33.70       24.52      4.90 o
  -8  -3  12        5.67        7.54      3.32 o
  -7  -3  12       28.69       30.84      4.78 o
  -6  -3  12       51.44       41.22      5.09 o
  -5  -3  12      155.93      139.81      8.13 o
  -4  -3  12      268.97      260.36     11.09 o
  -3  -3  12     1755.65     1656.74     42.96 o
  -2  -3  12      339.00      332.22     12.20 o
  -1  -3  12       22.88       16.15      3.00 o
   0  -3  12       14.50       17.14      2.35 o
   1  -3  12       35.86       33.59      2.79 o
   2  -3  12       75.98       71.54      3.91 o
   3  -3  12      182.44      183.93      6.34 o
   4  -3  12      129.61      110.11      5.11 o
   5  -3  12      165.45      148.13      6.15 o
   6  -3  12      119.88      118.61      8.41 o
   7  -3  12       89.99      101.24      8.33 o
   8  -3  12       55.34       69.22      7.66 o
 -10  -2  12        0.26        1.58      3.04 o
  -9  -2  12       45.12       51.37      6.12 o
  -8  -2  12       92.68      111.54      7.90 o
  -7  -2  12      744.04      713.63     23.30 o
  -6  -2  12      852.94      807.17     25.03 o
  -5  -2  12        2.28        1.66      2.57 o
  -4  -2  12      160.59      173.53      8.69 o
  -3  -2  12        1.07        4.50      2.45 o
  -2  -2  12      137.66      128.88      7.07 o
  -1  -2  12      978.14     1023.26     28.35 o
   0  -2  12        1.95        1.90      2.05 o
   1  -2  12      292.05      284.04      7.99 o
   2  -2  12      162.28      156.02      5.83 o
   3  -2  12      169.89      184.94      7.17 o
   4  -2  12        0.16        0.78      1.72 o
   5  -2  12      342.35      293.44     10.52 o
   6  -2  12        5.23        0.65      2.09 o
   7  -2  12       29.29       31.63      5.41 o
   8  -2  12        5.73        5.57      4.11 o
 -10  -1  12        7.38       11.61      4.11 o
  -9  -1  12       66.74       68.39      6.71 o
  -8  -1  12        7.20        3.44      3.04 o
  -7  -1  12       26.69       34.07      4.66 o
  -6  -1  12      270.53      251.16     11.37 o
  -5  -1  12      691.30      652.55     20.89 o
  -4  -1  12      216.83      218.58     10.11 o
  -3  -1  12       11.60       10.38      2.92 o
  -2  -1  12      278.30      289.77     11.45 o
  -1  -1  12      470.38      466.11     15.60 o
   0  -1  12      562.87      565.57     18.00 o
   1  -1  12      284.92      266.83     10.90 o
   2  -1  12      315.17      332.50      9.69 o
   3  -1  12      153.94      152.23      6.61 o
   4  -1  12        3.83        7.06      2.30 o
   5  -1  12       43.25       40.53      3.77 o
   6  -1  12        0.76        0.00      2.06 o
   7  -1  12       46.47       49.50      4.49 o
   8  -1  12        0.18        0.00      3.51 o
 -10   0  12        2.67        1.18      3.32 o
  -9   0  12       14.48       16.62      4.26 o
  -8   0  12        0.56        5.53      3.24 o
  -7   0  12      123.04      139.06      8.45 o
  -6   0  12       68.44       67.99      5.76 o
  -5   0  12     1120.46     1042.69     30.01 o
  -4   0  12      147.97      134.05      7.50 o
  -3   0  12       12.65       12.00      3.08 o
  -2   0  12      780.47      751.77     22.51 o
  -1   0  12       29.97       30.68      3.95 o
   0   0  12        0.71        1.50      2.29 o
   1   0  12      389.80      404.04     14.77 o
   2   0  12      256.13      241.92     10.94 o
   3   0  12       80.96       86.07      4.73 o
   4   0  12        1.74        1.97      2.11 o
   5   0  12        9.27        5.32      2.41 o
   6   0  12       22.37       20.78      3.32 o
   7   0  12      211.57      200.46      8.27 o
   8   0  12        0.50        1.58      3.44 o
 -10   1  12        3.35        5.17      3.40 o
  -9   1  12       87.07       88.21      7.23 o
  -8   1  12       99.90      111.15      7.78 o
  -7   1  12       22.17       19.86      4.03 o
  -6   1  12       55.84       53.70      5.37 o
  -5   1  12      598.76      532.56     18.04 o
  -4   1  12      572.85      559.01     18.52 o
  -3   1  12       72.37       68.27      5.53 o
  -2   1  12      518.95      504.72     17.02 o
  -1   1  12      122.22      107.83      7.07 o
   0   1  12       50.23       52.67      5.13 o
   1   1  12       57.95       58.75      5.57 o
   2   1  12       10.51       15.87      3.87 o
   3   1  12        0.44        0.00      2.45 o
   4   1  12       15.81       17.15      2.97 o
   5   1  12      499.24      456.31     12.60 o
   6   1  12        6.01        5.06      2.66 o
   7   1  12       45.13       44.00      4.55 o
  -9   2  12        0.88        0.28      3.04 o
  -8   2  12       59.23       63.61      6.20 o
  -7   2  12       32.40       24.16      4.30 o
  -6   2  12      266.89      218.94     10.46 o
  -5   2  12      213.79      202.20      9.87 o
  -4   2  12      312.44      312.75     12.63 o
  -3   2  12      140.30      119.91      7.38 o
  -2   2  12     1701.77     1716.83     45.25 o
  -1   2  12        0.45        3.63      2.57 o
   0   2  12      113.54      108.30      7.27 o
   1   2  12      266.86      270.03     12.20 o
   2   2  12        2.36        0.20      2.80 o
   3   2  12       86.04       78.30      7.11 o
   4   2  12      199.91      218.54     11.81 o
   5   2  12      196.91      172.03     10.86 o
   6   2  12       16.35       24.24      5.33 o
  -9   3  12       31.91       44.02      9.32 o
  -8   3  12        1.70        0.00      2.16 o
  -7   3  12        1.32        0.78      2.14 o
  -6   3  12      119.47      112.37      5.88 o
  -5   3  12      247.11      234.86      8.31 o
  -4   3  12      524.21      524.18     13.51 o
  -3   3  12       57.13       51.89      3.99 o
  -2   3  12      408.33      397.60     15.00 o
  -1   3  12      326.70      305.96     13.07 o
   0   3  12       43.85       32.73      4.66 o
   1   3  12        6.50        8.21      3.44 o
   2   3  12       56.08       64.67      6.48 o
   3   3  12        7.92        4.62      3.63 o
   4   3  12        3.05        1.90      3.32 o
   5   3  12       95.94      109.13      9.04 o
   6   3  12        8.65        4.26      4.07 o
  -8   4  12       11.83       16.68      3.42 o
  -7   4  12        1.79        1.49      2.31 o
  -6   4  12       72.18       67.23      4.83 o
  -5   4  12       39.08       44.69      4.08 o
  -4   4  12       32.67       32.41      3.60 o
  -3   4  12       30.28       32.22      4.62 o
  -2   4  12      310.30      333.01     14.02 o
  -1   4  12       81.74       79.20      6.67 o
   0   4  12       53.19       49.75      5.61 o
   1   4  12       52.25       40.19      5.41 o
   2   4  12        0.90        2.33      2.92 o
   3   4  12        0.20        0.00      3.28 o
   4   4  12        2.92        2.33      3.75 o
   5   4  12      156.48      160.19     11.57 o
  -7   5  12       71.13       69.02      5.16 o
  -6   5  12       59.79       66.19      4.97 o
  -5   5  12        4.95        3.22      2.34 o
  -4   5  12        0.30        0.00      1.96 o
  -3   5  12      269.43      290.68     13.23 o
  -2   5  12      245.56      259.21     12.44 o
  -1   5  12       73.01       75.73      6.91 o
   0   5  12       33.83       30.13      5.01 o
   1   5  12        0.60        1.22      3.00 o
   2   5  12       22.87       25.94      5.17 o
   3   5  12       21.12       26.89      5.41 o
  -5   6  12       54.25       55.68     11.35 o
  -4   6  12        5.74        5.29      3.32 o
  -3   6  12        5.01       13.39      3.99 o
  -2   6  12      321.62      326.81     14.53 o
  -1   6  12       26.09       23.97      4.90 o
   0   6  12       20.84       21.83      4.90 o
   1   6  12       10.79        9.95      3.87 o
  -1 -13  13       27.66       18.68      5.57 o
   0 -13  13       29.40       29.38      6.48 o
   1 -13  13       56.20       65.90      8.13 o
   2 -13  13      324.94      316.46     16.23 o
  -4 -12  13        0.04        0.00      3.59 o
  -3 -12  13       29.52       29.22      6.55 o
  -2 -12  13       90.77       69.06      8.09 o
  -1 -12  13       36.71       42.88      6.83 o
   0 -12  13        6.19        5.09      4.54 o
   1 -12  13       47.19       56.90      7.42 o
   2 -12  13      620.51      682.12     25.31 o
   3 -12  13       15.95       19.07      5.13 o
   4 -12  13      180.82      209.62     12.56 o
  -5 -11  13      278.55      306.24     16.82 o
  -4 -11  13       10.66       12.63      5.05 o
  -3 -11  13       55.71       69.45      7.94 o
  -2 -11  13       17.41       12.67      4.94 o
  -1 -11  13        9.56       18.28      5.29 o
   0 -11  13        4.69        4.46      4.11 o
   1 -11  13       27.04       26.45      5.49 o
   2 -11  13      386.17      369.77     16.62 o
   3 -11  13       55.74       50.66      6.44 o
   4 -11  13       18.64       13.98      4.58 o
   5 -11  13      225.67      213.29     12.63 o
  -6 -10  13        0.09        0.00      2.37 o
  -5 -10  13      199.15      200.36     11.33 o
  -4 -10  13        9.75       15.12      5.13 o
  -3 -10  13       63.36       64.67      7.58 o
  -2 -10  13        4.75        0.79      3.87 o
  -1 -10  13       52.97       58.12      6.99 o
   0 -10  13       23.76       14.02      4.66 o
   1 -10  13       43.39       40.19      5.92 o
   2 -10  13      218.39      220.64     11.96 o
   3 -10  13       71.35       61.44      6.71 o
   4 -10  13      158.04      137.36      9.56 o
   5 -10  13        9.99       13.46      4.97 o
   6 -10  13       59.63       42.92      6.75 o
  -7  -9  13       23.41       19.23      4.84 o
  -6  -9  13        1.79        1.78      2.66 o
  -5  -9  13      284.07      294.43     10.22 o
  -4  -9  13        1.99        0.42      2.39 o
  -3  -9  13      232.85      258.97     13.86 o
  -2  -9  13       13.00        5.13      3.91 o
  -1  -9  13      274.78      239.86     12.83 o
   0  -9  13        1.48        2.61      3.40 o
   1  -9  13       54.47       68.27      6.91 o
   2  -9  13      382.31      377.74     15.91 o
   3  -9  13        0.27        0.00      4.05 o
   4  -9  13       33.66       44.06      5.84 o
   5  -9  13        2.90        5.76      4.11 o
   6  -9  13      165.50      165.91     11.02 o
   7  -9  13       55.85       65.07      7.82 o
  -8  -8  13        8.63        7.46      4.50 o
  -7  -8  13       48.52       51.33      6.63 o
  -6  -8  13       24.59       27.69      3.97 o
  -5  -8  13       30.02       31.06      4.96 o
  -4  -8  13      139.81      138.79      6.46 o
  -3  -8  13      444.74      445.24     12.07 o
  -2  -8  13       49.26       52.19      3.87 o
  -1  -8  13      457.23      441.78     17.77 o
   0  -8  13       29.18       17.45      4.42 o
   1  -8  13       40.08       32.89      5.09 o
   2  -8  13      112.75      124.12      5.82 o
   3  -8  13       13.42       20.06      4.38 o
   4  -8  13       89.03       91.96      7.70 o
   5  -8  13       59.74       49.87      6.28 o
   6  -8  13      192.03      187.35     11.45 o
   7  -8  13       17.83       31.31      6.24 o
  -8  -7  13       85.89       82.17      7.94 o
  -7  -7  13       49.95       55.67      6.44 o
  -6  -7  13        0.37        0.08      3.20 o
  -5  -7  13      212.70      192.38      7.87 o
  -4  -7  13       90.47       79.99      4.91 o
  -3  -7  13      365.13      365.55     13.54 o
  -2  -7  13        5.11        7.03      2.25 o
  -1  -7  13       54.56       72.94      4.80 o
   0  -7  13       10.14        8.41      3.67 o
   1  -7  13      343.39      308.74      9.00 o
   2  -7  13       29.01       32.59      3.27 o
   3  -7  13       13.88       15.20      3.91 o
   4  -7  13      349.46      351.96     15.08 o
   5  -7  13       98.52      101.39      8.13 o
   6  -7  13      196.93      205.04     11.88 o
   7  -7  13        7.08        6.00      4.03 o
   8  -7  13       16.91        9.40      4.94 o
  -9  -6  13       12.98        9.79      4.66 o
  -8  -6  13      129.05      138.15      9.83 o
  -7  -6  13      222.86      210.69     11.69 o
  -6  -6  13       14.74       16.03      4.42 o
  -5  -6  13      711.42      689.78     22.58 o
  -4  -6  13        1.59        0.95      2.72 o
  -3  -6  13      259.76      264.82      8.61 o
  -2  -6  13       20.17       16.20      2.60 o
  -1  -6  13      651.68      695.95     15.57 o
   0  -6  13       34.15       27.46      4.47 o
   1  -6  13       30.84       27.55      3.73 o
   2  -6  13      259.55      267.82     11.49 o
   3  -6  13      241.00      222.49     10.82 o
   4  -6  13       28.49       27.68      4.94 o
   5  -6  13        0.02        0.08      3.47 o
   6  -6  13      145.50      156.87     10.27 o
   7  -6  13       19.70       14.14      4.94 o
   8  -6  13       19.57       26.22      6.24 o
  -9  -5  13        7.38        7.58      4.22 o
  -8  -5  13      321.90      299.60     14.49 o
  -7  -5  13       29.36       25.03      4.94 o
  -6  -5  13     1071.72     1047.11     31.27 o
  -5  -5  13      581.21      560.83     19.31 o
  -4  -5  13       10.19        8.57      3.08 o
  -3  -5  13      122.41      134.17      7.74 o
  -2  -5  13       55.62       42.76      4.42 o
  -1  -5  13      163.39      165.56      6.17 o
   0  -5  13        1.33        2.96      1.39 o
   1  -5  13      249.84      276.29      7.71 o
   2  -5  13        8.05        8.68      1.95 o
   3  -5  13       26.29       17.37      3.99 o
   4  -5  13        3.41        9.63      3.59 o
   5  -5  13      140.95      148.34      9.67 o
   6  -5  13      634.68      598.02     22.15 o
   7  -5  13       22.24       27.95      5.80 o
   8  -5  13       17.14       24.99      5.84 o
  -9  -4  13       34.35       34.63      5.96 o
  -8  -4  13      215.98      203.66     11.33 o
  -7  -4  13       22.69       22.78      4.54 o
  -6  -4  13        6.21       10.86      3.83 o
  -5  -4  13      177.49      167.65      9.24 o
  -4  -4  13       55.67       54.61      5.41 o
  -3  -4  13       80.95       71.66      5.61 o
  -2  -4  13       22.15       23.61      3.75 o
  -1  -4  13     1657.77     1647.30     42.56 o
   0  -4  13      157.49      169.43      5.82 o
   1  -4  13       48.94       48.30      4.96 o
   2  -4  13       18.36       22.26      3.79 o
   3  -4  13       40.12       48.29      3.47 o
   4  -4  13      216.20      216.21     10.82 o
   5  -4  13        1.02        4.58      3.47 o
   6  -4  13      563.99      567.54     21.04 o
   7  -4  13        0.60        0.16      3.51 o
   8  -4  13       93.76      107.75      9.20 o
  -9  -3  13       68.89       59.82      6.71 o
  -8  -3  13      146.66      160.15      9.75 o
  -7  -3  13       63.36       50.70      5.84 o
  -6  -3  13      192.05      194.77     10.27 o
  -5  -3  13      352.64      320.25     13.27 o
  -4  -3  13      426.32      401.04     14.89 o
  -3  -3  13     1598.52     1613.07     42.60 o
  -2  -3  13      383.55      400.05     14.29 o
  -1  -3  13     1161.54     1151.94     31.63 o
   0  -3  13       45.64       47.91      3.29 o
   1  -3  13        4.70        5.51      3.18 o
   2  -3  13       88.31       99.86      6.26 o
   3  -3  13       15.35       15.70      2.47 o
   4  -3  13        2.33        2.45      2.23 o
   5  -3  13       11.56       14.40      2.76 o
   6  -3  13      437.22      436.53     17.69 o
   7  -3  13       23.13       22.43      5.21 o
   8  -3  13      115.80      146.09     10.46 o
  -9  -2  13       13.13       12.99      4.22 o
  -8  -2  13       23.88       28.47      5.01 o
  -7  -2  13        1.67        0.00      2.53 o
  -6  -2  13       61.65       48.49      5.45 o
  -5  -2  13      634.14      646.07     21.12 o
  -4  -2  13       26.59       32.38      4.42 o
  -3  -2  13      713.69      634.43     20.06 o
  -2  -2  13       33.58       34.39      4.34 o
  -1  -2  13      846.04      784.19     23.26 o
   0  -2  13       81.56       90.77      6.36 o
   1  -2  13       49.63       52.23      3.55 o
   2  -2  13       15.75       13.71      2.48 o
   3  -2  13      114.14      130.09      5.65 o
   4  -2  13       94.10       97.57      7.94 o
   5  -2  13        2.76        0.84      2.31 o
   6  -2  13      118.71      121.58      6.31 o
   7  -2  13       23.17       24.76      5.57 o
  -9  -1  13       26.78       24.16      4.86 o
  -8  -1  13      228.52      235.32     11.88 o
  -7  -1  13       68.68       71.03      6.48 o
  -6  -1  13      202.35      203.26     10.27 o
  -5  -1  13       89.71       82.88      6.71 o
  -4  -1  13        8.00        4.78      2.88 o
  -3  -1  13      155.29      146.92      8.09 o
  -2  -1  13       67.12       59.03      5.33 o
  -1  -1  13      240.78      234.42     10.38 o
   0  -1  13       35.19       34.67      4.38 o
   1  -1  13      250.34      299.45     12.40 o
   2  -1  13      148.81      135.33      5.82 o
   3  -1  13      128.81      120.34      5.56 o
   4  -1  13        0.61        0.88      1.94 o
   5  -1  13       25.57       17.61      3.10 o
   6  -1  13       93.08       97.05      5.83 o
   7  -1  13       12.63       14.89      3.40 o
  -9   0  13       53.86       62.94      6.83 o
  -8   0  13       95.72      109.17      8.17 o
  -7   0  13        8.03        6.44      3.08 o
  -6   0  13      251.03      244.80     11.53 o
  -5   0  13      156.11      134.48      8.09 o
  -4   0  13      213.40      209.74     10.07 o
  -3   0  13       50.46       53.38      5.41 o
  -2   0  13        4.49        3.67      2.68 o
  -1   0  13      136.86      121.53      7.46 o
   0   0  13      814.07      848.78     25.51 o
   1   0  13      156.69      146.05      8.65 o
   2   0  13       37.34       30.09      4.50 o
   3   0  13       34.48       36.72      3.85 o
   4   0  13       16.36       18.65      3.12 o
   5   0  13       11.59        6.87      6.10 o
   6   0  13       17.06       17.71      3.45 o
   7   0  13       33.13       36.46      4.45 o
  -9   1  13       22.73       23.41      4.90 o
  -8   1  13       77.13       89.87      7.54 o
  -7   1  13        5.43       11.33      3.63 o
  -6   1  13       16.26       14.06      3.67 o
  -5   1  13        0.30        0.00      2.09 o
  -4   1  13       34.55       34.43      4.58 o
  -3   1  13       89.46       81.69      6.44 o
  -2   1  13       47.20       51.96      5.37 o
  -1   1  13      105.95       97.68      6.83 o
   0   1  13      809.71      770.53     24.32 o
   1   1  13      524.87      515.03     18.44 o
   2   1  13       23.11       16.43      4.22 o
   3   1  13      160.08      173.73     10.23 o
   4   1  13       10.57        7.15      3.67 o
   5   1  13       32.67       28.99      3.78 o
   6   1  13        8.49        5.47      3.06 o
  -8   2  13       92.13       99.14      7.62 o
  -7   2  13        4.54        5.01      3.04 o
  -6   2  13        7.07       11.96      3.75 o
  -5   2  13       13.24        5.88      3.04 o
  -4   2  13      321.86      304.50     12.95 o
  -3   2  13       48.60       43.00      5.13 o
  -2   2  13      232.90      220.40     10.58 o
  -1   2  13      562.90      500.02     17.85 o
   0   2  13       38.33       41.73      5.41 o
   1   2  13       44.30       56.86      6.04 o
   2   2  13       23.38       16.58      4.34 o
   3   2  13      129.71      142.18      9.52 o
   4   2  13       25.21       19.07      4.97 o
   5   2  13        7.46        8.25      4.38 o
  -8   3  13       26.74       21.74      3.75 o
  -7   3  13       36.91       42.97      4.48 o
  -6   3  13       91.56       89.08      5.49 o
  -5   3  13        8.94       10.71      2.83 o
  -4   3  13      344.17      355.89     10.77 o
  -3   3  13      154.36      158.21      9.20 o
  -2   3  13      189.55      172.82      9.56 o
  -1   3  13      278.59      245.00     11.73 o
   0   3  13       83.56       67.32      6.44 o
   1   3  13      166.13      147.75      9.36 o
   2   3  13        3.08        0.87      3.04 o
   3   3  13       65.55       82.13      7.78 o
   4   3  13        3.47        1.70      3.55 o
  -7   4  13        4.98        9.03      3.07 o
  -6   4  13       60.08       70.42      5.16 o
  -5   4  13        0.95        0.00      4.97 o
  -4   4  13      348.06      336.01     14.21 o
  -3   4  13      135.24      140.68      8.92 o
  -2   4  13       30.00       29.89      4.90 o
  -1   4  13      130.04      142.46      9.04 o
   0   4  13       30.90       23.69      4.74 o
   1   4  13       28.70       33.52      5.53 o
   2   4  13        6.02        0.91      3.36 o
   3   4  13       38.06       51.45      6.91 o
  -5   5  13       20.85       20.25      3.50 o
  -4   5  13       32.08       36.92      5.33 o
  -3   5  13       39.26       45.84      5.96 o
  -2   5  13        7.22        4.94      3.44 o
  -1   5  13       81.35       69.22      7.03 o
   0   5  13      118.68      122.32      9.08 o
   1   5  13       75.92       84.18      7.90 o
  -2 -12  14       10.72        8.17      4.86 o
  -1 -12  14       28.11       29.49      6.51 o
   0 -12  14      158.10      169.19     11.73 o
   1 -12  14        6.15        4.38      4.78 o
   2 -12  14       30.84       49.00      6.83 o
   3 -12  14      159.05      156.40     10.94 o
  -4 -11  14      243.25      267.31     15.68 o
  -3 -11  14       57.86       46.59      7.27 o
  -2 -11  14      148.93      145.77     11.17 o
  -1 -11  14        0.04        0.00      3.40 o
   0 -11  14       61.09       61.00      7.58 o
   1 -11  14       22.88       29.38      5.92 o
   2 -11  14      149.76      172.82     11.53 o
   3 -11  14       20.36       19.15      5.29 o
  -6 -10  14      346.64      387.00     12.68 o
  -5 -10  14       47.71       52.79      7.82 o
  -4 -10  14       25.95       23.18      6.24 o
  -3 -10  14       42.39       46.55      7.30 o
  -2 -10  14       75.96       95.27      8.84 o
  -1 -10  14      107.84       91.09      8.37 o
   0 -10  14       16.42       19.70      4.97 o
   1 -10  14        0.67        0.00      3.47 o
   2 -10  14       80.98      102.89      8.77 o
   4 -10  14        0.48        0.00      3.36 o
   5 -10  14      419.93      451.77     18.91 o
  -6  -9  14       82.14       78.35      5.91 o
  -5  -9  14       11.17       10.95      3.14 o
  -4  -9  14      365.58      406.20     13.70 o
  -3  -9  14       44.89       48.76      6.95 o
  -2  -9  14      294.20      286.10     14.69 o
  -1  -9  14       13.62       10.82      4.50 o
   0  -9  14        2.27        3.59      3.87 o
   1  -9  14       28.85       18.91      4.66 o
   2  -9  14       75.98       86.19      7.66 o
   3  -9  14       52.77       62.66      6.48 o
   4  -9  14       27.37       28.35      5.29 o
   5  -9  14      126.04      121.49      9.48 o
   6  -9  14       42.32       46.08      6.71 o
  -7  -8  14       14.22       23.10      5.41 o
  -6  -8  14      132.40      152.57      9.87 o
  -5  -8  14      316.58      330.46     11.01 o
  -4  -8  14     1093.90     1090.13     41.06 o
  -3  -8  14       20.57       14.95      2.98 o
  -2  -8  14      132.28      153.95     10.74 o
  -1  -8  14       95.16       94.76      8.41 o
   0  -8  14       67.48       54.25      6.48 o
   1  -8  14      214.55      185.97     10.62 o
   2  -8  14      323.80      311.84     13.19 o
   3  -8  14      248.68      276.98     12.87 o
   4  -8  14        3.44        2.33      3.16 o
   5  -8  14       68.92       72.22      7.38 o
   6  -8  14       18.51       17.25      5.05 o
  -8  -7  14        0.18        2.45      4.07 o
  -7  -7  14       27.74       25.55      5.41 o
  -6  -7  14       70.92       75.53      7.23 o
  -5  -7  14       23.67       18.83      4.38 o
  -4  -7  14       46.42       48.06      4.30 o
  -3  -7  14       80.62       82.03      4.99 o
  -2  -7  14      648.68      669.80     15.83 o
  -1  -7  14       58.25       70.68      4.34 o
   0  -7  14       45.39       48.53      5.92 o
   1  -7  14       14.62       17.13      2.74 o
   2  -7  14      173.96      173.85      9.28 o
   3  -7  14      238.57      225.69     11.33 o
   4  -7  14       97.72      103.64      8.02 o
   5  -7  14      108.57      120.54      9.32 o
   6  -7  14        1.53        5.01      4.42 o
   7  -7  14      105.79      111.15      9.75 o
  -8  -6  14        0.77        0.00      3.51 o
  -7  -6  14      113.03      129.78      9.08 o
  -6  -6  14       19.93       18.60      4.62 o
  -5  -6  14        0.88        1.97      3.16 o
  -4  -6  14       28.14       20.97      4.15 o
  -3  -6  14      236.81      234.89     10.74 o
  -2  -6  14       99.15      107.24      7.28 o
  -1  -6  14        0.20        2.09      1.93 o
   0  -6  14      222.46      217.36      5.92 o
   1  -6  14      231.77      210.84      9.91 o
   2  -6  14      114.86      110.95      7.46 o
   3  -6  14       33.07       22.39      4.42 o
   4  -6  14        5.02        3.87      3.44 o
   5  -6  14       16.41       11.25      4.15 o
   6  -6  14       24.22       27.05      5.57 o
   7  -6  14       10.33       13.11      5.13 o
  -8  -5  14       12.79        8.41      4.03 o
  -7  -5  14       14.46       16.15      4.54 o
  -6  -5  14       45.94       38.73      5.49 o
  -5  -5  14      108.19       89.98      7.19 o
  -4  -5  14       24.91       20.69      4.15 o
  -3  -5  14      164.56      173.61      8.88 o
  -2  -5  14      993.08      943.39     27.20 o
  -1  -5  14       33.02       32.06      4.11 o
   0  -5  14     1138.86     1185.20     23.12 o
   1  -5  14       14.34       14.89      2.29 o
   2  -5  14        9.12        6.63      3.79 o
   3  -5  14       14.34        8.80      3.55 o
   4  -5  14        1.93        0.00      2.72 o
   5  -5  14       16.34       20.10      4.74 o
   6  -5  14        5.91        7.70      4.11 o
   7  -5  14      120.83      116.16      9.56 o
  -9  -4  14      202.10      208.47     12.12 o
  -8  -4  14       78.60       67.32      7.07 o
  -7  -4  14       62.02       74.23      7.03 o
  -6  -4  14      227.68      229.99     11.61 o
  -5  -4  14      259.33      253.88     11.92 o
  -4  -4  14      103.22       84.89      6.59 o
  -3  -4  14        9.52       13.46      3.59 o
  -2  -4  14     1367.47     1401.75     37.71 o
  -1  -4  14       85.17       93.42      6.51 o
   0  -4  14       23.40       27.34      4.11 o
   1  -4  14        0.86        0.52      1.65 o
   2  -4  14        0.69        0.00      1.70 o
   3  -4  14       46.44       46.72      3.61 o
   4  -4  14      208.52      196.27     10.58 o
   5  -4  14       26.13       31.94      5.41 o
   6  -4  14       53.30       74.74      7.38 o
   7  -4  14      130.46      126.23      9.63 o
  -9  -3  14       51.40       43.23      6.12 o
  -8  -3  14       16.18       11.92      4.19 o
  -7  -3  14       96.88      112.53      8.29 o
  -6  -3  14        2.80        0.47      2.96 o
  -5  -3  14      186.20      165.83      9.36 o
  -4  -3  14      457.15      442.14     16.35 o
  -3  -3  14      406.80      410.16     15.04 o
  -2  -3  14       61.09       69.29      5.80 o
  -1  -3  14       22.70       15.48      3.51 o
   0  -3  14       80.32       88.60      6.24 o
   1  -3  14       47.62       50.46      7.74 o
   2  -3  14      368.39      413.25     10.94 o
   3  -3  14       68.39       70.31      4.38 o
   4  -3  14       38.60       43.64      3.87 o
   5  -3  14       11.30       18.36      4.46 o
   6  -3  14      200.21      206.34     11.77 o
   7  -3  14       96.35      100.09      8.65 o
  -9  -2  14        6.84        5.21      3.51 o
  -8  -2  14       20.31       23.22      4.86 o
  -7  -2  14        8.16       13.23      3.91 o
  -6  -2  14      100.72       78.18      6.83 o
  -5  -2  14     1581.65     1568.61     42.92 o
  -4  -2  14       65.91       66.10      5.92 o
  -3  -2  14       28.39       23.97      4.07 o
  -2  -2  14       71.21       74.35      6.32 o
  -1  -2  14      207.53      210.01      9.95 o
   0  -2  14      108.00      110.55      7.34 o
   1  -2  14      525.60      514.20     17.69 o
   2  -2  14      263.08      268.47     16.46 o
   3  -2  14        6.60        9.33      3.40 o
   4  -2  14      204.20      210.61      7.83 o
   5  -2  14        6.31        5.78      3.75 o
   6  -2  14        1.45        0.00      3.63 o
  -8  -1  14        3.78        5.53      3.75 o
  -7  -1  14      255.16      267.70     12.63 o
  -6  -1  14        1.74        3.20      3.20 o
  -5  -1  14       19.38       17.37      3.99 o
  -4  -1  14       18.61       18.68      3.99 o
  -3  -1  14       82.44       72.02      6.32 o
  -2  -1  14      428.37      421.57     15.64 o
  -1  -1  14      330.28      318.08     12.95 o
   0  -1  14      604.74      615.99     20.29 o
   1  -1  14       91.91      110.91      7.86 o
   2  -1  14      225.21      214.52     10.78 o
   3  -1  14       10.85        6.76      2.44 o
   4  -1  14        5.45        2.65      2.33 o
   5  -1  14       22.53       24.22      3.51 o
   6  -1  14       21.03       23.75      3.76 o
  -8   0  14       60.45       55.12      6.20 o
  -7   0  14       27.88       28.82      5.09 o
  -6   0  14        0.77        0.00      2.68 o
  -5   0  14      218.72      219.33     10.94 o
  -4   0  14      120.84      117.50      7.86 o
  -3   0  14        9.18        7.38      3.08 o
  -2   0  14      306.24      331.43     13.66 o
  -1   0  14      149.28      168.48      9.28 o
   0   0  14     1555.20     1470.97     40.47 o
   1   0  14       12.90       12.52      3.87 o
   2   0  14      104.84      116.24      8.29 o
   3   0  14       22.03       15.24      4.54 o
   4   0  14       19.95       26.07      3.51 o
   5   0  14        0.78        0.00      2.49 o
  -8   1  14       12.08       14.21      4.19 o
  -7   1  14       38.68       35.02      5.29 o
  -6   1  14       35.21       26.18      4.70 o
  -5   1  14      105.71      103.96      7.54 o
  -4   1  14        1.87        3.51      2.80 o
  -3   1  14       28.66       28.19      4.50 o
  -2   1  14      156.43      165.08      9.44 o
  -1   1  14       42.02       41.73      5.29 o
   0   1  14        1.25        0.00      2.65 o
   1   1  14       22.19       29.06      4.90 o
   2   1  14        5.24        1.58      3.32 o
   3   1  14        1.96        1.66      3.20 o
   4   1  14       53.84       57.25      6.83 o
   5   1  14        9.45        7.03      4.03 o
  -7   2  14       12.78        8.53      3.91 o
  -6   2  14        0.52        0.87      2.96 o
  -5   2  14       21.37       22.47      4.46 o
  -4   2  14        3.76        0.32      2.68 o
  -3   2  14      132.26      137.84      8.73 o
  -2   2  14       12.57       14.49      3.75 o
  -1   2  14        0.99        1.90      2.88 o
   0   2  14       10.59        8.09      3.71 o
   1   2  14      103.81       95.20      7.66 o
   2   2  14       51.81       67.16      7.03 o
   3   2  14      143.96      131.56      9.63 o
   4   2  14       80.60       75.89      7.90 o
  -6   3  14        1.82        0.96      2.31 o
  -5   3  14       14.61       17.94      3.42 o
  -4   3  14       61.65       45.49      5.65 o
  -3   3  14        8.83        5.09      3.28 o
  -2   3  14       36.50       35.30      5.21 o
  -1   3  14       23.91       30.32      4.97 o
   0   3  14       42.17       36.33      5.53 o
   1   3  14      159.28      160.23     10.31 o
   2   3  14      120.20      119.99      9.16 o
   3   3  14       81.15       80.86      8.25 o
  -5   4  14      112.81      142.02      9.16 o
  -4   4  14       10.50        3.99      2.96 o
  -3   4  14       55.73       57.33      6.24 o
  -2   4  14        4.40        4.15      3.36 o
  -1   4  14       84.72       87.69      7.62 o
   0   4  14       19.81       27.01      5.13 o
   1   4  14       19.35       20.10      4.97 o
  -3 -11  15      228.74      257.75     15.48 o
  -2 -11  15       49.15       43.95      7.46 o
  -1 -11  15       39.47       53.26      7.58 o
   0 -11  15        0.08        0.00      3.91 o
   1 -11  15      144.81      145.89     10.98 o
   2 -11  15        4.25        1.07      4.34 o
  -4 -10  15      485.16      554.27     23.65 o
  -3 -10  15       59.16       47.06      7.66 o
  -2 -10  15        0.21        0.04      3.87 o
  -1 -10  15      192.73      174.76     11.65 o
   0 -10  15       15.07       14.77      5.21 o
   1 -10  15       48.65       43.79      6.44 o
  -6  -9  15      280.00      320.88     15.20 o
  -5  -9  15        0.56        4.18      3.07 o
  -4  -9  15       64.75       83.23      8.88 o
  -3  -9  15      169.36      189.76     12.40 o
  -2  -9  15        9.01       10.50      5.17 o
  -1  -9  15       90.28      107.00      9.20 o
   0  -9  15        2.40        3.44      4.11 o
   1  -9  15       27.97       32.18      5.84 o
   4  -9  15        3.25        0.00      3.71 o
   5  -9  15      147.31      181.23     11.81 o
  -6  -8  15      210.76      227.90     12.20 o
  -5  -8  15      768.21      826.36     26.77 o
  -4  -8  15      198.26      203.53      8.37 o
  -3  -8  15       98.19      120.93      6.24 o
  -2  -8  15       29.26       29.49      6.08 o
  -1  -8  15       81.66       83.15      7.90 o
   0  -8  15        4.73        1.90      4.03 o
   3  -8  15      118.78      135.86      9.08 o
   4  -8  15        2.79        4.19      3.87 o
   5  -8  15       80.14       89.11      8.37 o
  -7  -7  15        4.55        6.24      4.11 o
  -6  -7  15      219.36      221.94     12.12 o
  -5  -7  15        6.19        4.30      3.71 o
  -4  -7  15      516.62      541.92     19.31 o
  -3  -7  15       21.17       24.88      3.69 o
  -2  -7  15      118.97      112.21      6.38 o
  -1  -7  15      212.28      234.61     12.67 o
   0  -7  15        0.14        3.67      3.71 o
   2  -7  15        0.03        0.59      2.80 o
   3  -7  15      139.94      139.38      8.88 o
   4  -7  15        2.20        0.51      3.44 o
   5  -7  15       74.39       74.03      7.66 o
   6  -7  15       69.55       63.25      7.46 o
  -7  -6  15        0.73        0.00      3.20 o
  -6  -6  15       27.10       27.80      5.17 o
  -5  -6  15       80.58       77.55      7.03 o
  -4  -6  15      133.88      137.13      8.53 o
  -3  -6  15       72.96       79.56      6.32 o
  -2  -6  15      141.74      130.77      7.94 o
  -1  -6  15      191.94      206.54      9.67 o
   0  -6  15       21.46       20.97      3.67 o
   1  -6  15      127.25      132.59      8.25 o
   2  -6  15       65.41       56.58      5.61 o
   3  -6  15      260.98      262.21     12.36 o
   4  -6  15        1.41        0.00      3.28 o
   5  -6  15      234.63      236.59     12.83 o
   6  -6  15       12.03        8.41      4.50 o
  -8  -5  15       14.61       14.85      4.66 o
  -7  -5  15        0.34        0.00      3.28 o
  -6  -5  15        3.04        2.68      3.59 o
  -5  -5  15        4.68        9.63      3.91 o
  -4  -5  15       35.81       45.84      5.45 o
  -3  -5  15        6.61       11.02      3.67 o
  -2  -5  15      200.98      204.25      9.87 o
  -1  -5  15     1070.73     1109.26     31.43 o
   0  -5  15       61.75       56.30      3.77 o
   1  -5  15       74.81       81.41      4.61 o
   2  -5  15        2.06        7.42      3.51 o
   3  -5  15      199.52      191.14     10.38 o
   4  -5  15        4.39        5.49      3.63 o
   5  -5  15        7.75       13.23      4.50 o
   6  -5  15       68.32       74.66      7.62 o
  -8  -4  15       31.68       26.38      5.45 o
  -7  -4  15        3.12        0.00      3.12 o
  -6  -4  15       27.73       29.02      5.05 o
  -5  -4  15       56.77       46.55      5.65 o
  -4  -4  15        6.88        4.15      3.20 o
  -3  -4  15        2.23        0.00      2.76 o
  -2  -4  15      789.22      780.32     24.16 o
  -1  -4  15       95.44      104.28      7.03 o
   0  -4  15      187.53      186.96      9.32 o
   1  -4  15       22.83       22.00      2.82 o
   2  -4  15       87.47       86.85      4.83 o
   3  -4  15        2.61        7.50      3.71 o
   4  -4  15        3.52        8.84      3.87 o
   5  -4  15       91.55       95.91      8.02 o
   6  -4  15       28.86       25.35      5.65 o
  -8  -3  15       31.99       30.05      5.65 o
  -7  -3  15       37.24       31.74      5.37 o
  -6  -3  15        9.73       12.67      4.15 o
  -5  -3  15       61.07       58.63      6.24 o
  -4  -3  15       84.97       85.05      6.95 o
  -3  -3  15       39.26       33.28      4.70 o
  -2  -3  15      262.71      283.02     12.44 o
  -1  -3  15      300.88      314.01     13.07 o
   0  -3  15       97.28       92.16      6.71 o
   1  -3  15      356.35      363.09     14.25 o
   2  -3  15       34.08       35.66      3.55 o
   3  -3  15      122.00      120.57      5.85 o
   4  -3  15        1.17        0.00      2.19 o
   5  -3  15        0.84        0.00      2.96 o
   6  -3  15        2.32        0.47      3.55 o
  -8  -2  15       30.49       20.02      4.90 o
  -7  -2  15       89.40       84.61      7.46 o
  -6  -2  15      136.96      139.46      9.24 o
  -5  -2  15      230.48      217.87     11.06 o
  -4  -2  15       88.06       83.86      6.83 o
  -3  -2  15       19.76       17.65      4.11 o
  -2  -2  15       20.22       23.57      4.22 o
  -1  -2  15      222.46      225.18     10.86 o
   0  -2  15      131.61      142.14      8.61 o
   1  -2  15      430.12      473.53     17.49 o
   2  -2  15       18.66       23.49      4.58 o
   3  -2  15       49.94       47.70      4.22 o
   4  -2  15       28.64       35.10      4.52 o
   5  -2  15       80.24       78.65      5.29 o
  -7  -1  15      157.98      164.53     10.27 o
  -6  -1  15       52.28       70.12      6.63 o
  -5  -1  15       56.59       46.39      5.69 o
  -4  -1  15        8.49        8.09      3.47 o
  -3  -1  15        8.07       10.31      3.51 o
  -2  -1  15      100.33       97.09      7.23 o
  -1  -1  15        1.01        0.79      2.92 o
   0  -1  15       29.42       25.70      4.54 o
   1  -1  15       97.43       85.60      7.23 o
   2  -1  15      275.66      278.32     13.03 o
   3  -1  15      119.54      128.95      8.92 o
   4  -1  15        2.62        3.23      2.56 o
   5  -1  15       22.28       23.80      3.77 o
  -7   0  15        0.94        4.11      3.20 o
  -6   0  15        5.97        2.96      3.24 o
  -5   0  15       14.99        9.16      3.67 o
  -4   0  15       81.49       80.15      6.99 o
  -3   0  15       22.04       18.52      4.22 o
  -2   0  15      156.88      165.04      9.48 o
  -1   0  15      104.07       85.29      6.91 o
   0   0  15      334.06      343.35     14.73 o
   1   0  15      141.80      151.54      9.56 o
   2   0  15        8.20       18.52      4.54 o
   3   0  15      142.65      138.43      9.63 o
   4   0  15        0.05        0.00      3.08 o
  -6   1  15       48.12       47.14      6.08 o
  -5   1  15       32.09       27.95      5.05 o
  -4   1  15      237.44      231.81     11.61 o
  -3   1  15       21.83       24.12      4.78 o
  -2   1  15      115.09      103.80      7.94 o
  -1   1  15        0.69        1.42      3.16 o
   0   1  15      311.03      315.83     14.21 o
   1   1  15       84.45       86.11      7.66 o
   2   1  15       61.15       64.91      7.11 o
   3   1  15      247.67      242.08     13.11 o
  -5   2  15       47.67       52.91      6.12 o
  -4   2  15      155.89      165.87      9.99 o
  -3   2  15        7.59        7.58      3.44 o
  -2   2  15        1.92        4.90      3.04 o
  -1   2  15        2.46        2.45      3.51 o
   0   2  15       71.45       66.25      6.95 o
   1   2  15      238.79      243.14     12.95 o
   2   2  15        0.50        0.67      3.91 o
  -3   3  15        3.26        6.79      3.40 o
  -2   3  15       38.46       26.73      5.09 o
  -1   3  15        4.96        5.49      3.59 o
   0   3  15       39.65       49.47      6.44 o
  -3 -10  16      159.95      143.17     11.81 o
  -2 -10  16      252.10      290.40     16.27 o
  -1 -10  16        0.27        0.00      4.03 o
   0 -10  16      193.69      199.87     12.71 o
   1 -10  16       47.89       49.83      7.07 o
  -4  -9  16      169.62      190.27     13.78 o
  -3  -9  16      304.84      328.11     17.06 o
  -2  -9  16       91.73       86.71      9.20 o
  -1  -9  16        6.42        2.84      4.03 o
   0  -9  16        0.70        0.00      3.87 o
  -5  -8  16       60.20       77.90      7.66 o
  -4  -8  16       36.54       41.66      5.69 o
  -3  -8  16      188.14      224.43     20.47 o
  -2  -8  16       10.76       12.83      4.97 o
  -1  -8  16        3.01        6.55      4.54 o
   0  -8  16      156.65      150.67     10.90 o
   3  -8  16       24.87       29.06      5.05 o
   4  -8  16       73.13       75.69      7.66 o
  -6  -7  16       96.67      106.05      8.69 o
  -5  -7  16      628.94      681.13     23.61 o
  -4  -7  16        0.39        0.00      3.28 o
  -3  -7  16      279.37      301.34     13.19 o
  -2  -7  16        5.27       13.74      3.91 o
  -1  -7  16       26.22       38.30      6.44 o
   2  -7  16      237.53      244.21     11.73 o
   3  -7  16        3.17        0.00      3.08 o
   4  -7  16      154.91      159.12     10.15 o
  -6  -6  16       27.16       23.45      5.17 o
  -5  -6  16       26.43       26.69      5.25 o
  -4  -6  16       20.38       13.42      3.99 o
  -3  -6  16      158.23      159.95      9.20 o
  -2  -6  16       17.88       18.04      3.87 o
  -1  -6  16       24.77       20.26      4.15 o
   1  -6  16       35.63       41.66      5.29 o
   2  -6  16       82.24       92.87      7.58 o
   3  -6  16       19.70       18.48      4.26 o
   4  -6  16       85.92      103.72      8.65 o
  -6  -5  16       85.35       99.62      8.09 o
  -5  -5  16      119.40      125.95      8.88 o
  -4  -5  16        6.97        6.59      3.75 o
  -3  -5  16      243.02      264.46     12.20 o
  -2  -5  16        1.96        7.34      3.32 o
  -1  -5  16      344.75      348.29     13.86 o
   0  -5  16        0.13        4.11      2.84 o
   1  -5  16       28.56       22.72      3.05 o
   2  -5  16      154.56      176.69     10.27 o
   3  -5  16        2.06        0.00      2.92 o
   4  -5  16       10.63        8.09      4.11 o
  -7  -4  16        0.51        0.00      3.51 o
  -6  -4  16        4.57        4.78      3.59 o
  -5  -4  16       47.23       36.92      5.53 o
  -4  -4  16        3.62        2.49      3.24 o
  -3  -4  16      558.19      573.90     19.98 o
  -2  -4  16        6.62        3.55      3.44 o
  -1  -4  16      122.33      115.57      7.70 o
   0  -4  16        3.12        1.93      2.92 o
   1  -4  16       58.65       65.84      4.40 o
   2  -4  16       30.36       34.12      3.59 o
   3  -4  16       64.62       72.37      7.15 o
   4  -4  16      269.05      282.31     13.82 o
  -7  -3  16       40.93       36.64      5.80 o
  -6  -3  16        7.73        4.70      3.87 o
  -5  -3  16      107.89      101.55      7.86 o
  -4  -3  16        0.48        0.43      2.88 o
  -3  -3  16        3.40        0.99      2.84 o
  -2  -3  16       31.21       27.13      4.70 o
  -1  -3  16      150.58      162.32      9.48 o
   0  -3  16        0.06        0.00      2.88 o
   1  -3  16        1.21        0.00      2.68 o
   2  -3  16      108.32      111.72      5.83 o
   3  -3  16        1.36        0.32      2.30 o
   4  -3  16      206.94      211.75     12.08 o
  -6  -2  16      153.08      146.45      9.79 o
  -5  -2  16        0.62        1.46      3.44 o
  -4  -2  16       55.17       50.82      6.00 o
  -3  -2  16       47.76       55.91      6.08 o
  -2  -2  16       19.75       16.54      4.22 o
  -1  -2  16      226.89      224.27     11.21 o
   0  -2  16        6.93        4.94      3.40 o
   1  -2  16      365.17      352.75     14.89 o
   2  -2  16      135.84      136.73      9.32 o
   3  -2  16        4.54        1.54      3.32 o
   4  -2  16        2.29        2.55      2.48 o
  -6  -1  16      138.30      130.30      9.08 o
  -5  -1  16        8.42        0.00      3.24 o
  -4  -1  16       27.18       20.81      4.94 o
  -3  -1  16        7.18        5.05      3.51 o
  -2  -1  16        2.35        4.54      3.40 o
  -1  -1  16      275.84      265.65     12.52 o
   0  -1  16        6.87        5.09      3.44 o
   1  -1  16      432.89      406.29     16.82 o
   2  -1  16       83.30       73.87      7.34 o
   3  -1  16        6.48       13.74      4.46 o
  -5   0  16        6.27        2.80      3.24 o
  -4   0  16       88.69       76.16      7.19 o
  -3   0  16       16.89       21.08      4.78 o
  -2   0  16       38.32       46.28      5.88 o
  -1   0  16      110.01      118.81      8.65 o
   0   0  16        4.64        5.96      4.03 o
   1   0  16       11.73        7.74      4.07 o
   2   0  16        3.04        0.83      3.55 o
  -4   1  16        0.68        5.41      3.59 o
  -3   1  16       17.46       13.90      4.30 o
  -2   1  16       50.73       51.05      6.36 o
  -1   1  16       68.17       73.56      7.46 o
   0   1  16        1.33        0.00      3.32 o
   1   1  16       34.08       39.40      6.12 o
  -2  -9  17       90.64       85.76      9.24 o
  -1  -9  17       17.66       17.69      5.88 o
  -1  -8  17       25.16       30.09      6.75 o
  -4  -7  17      110.30      139.97      9.48 o
  -3  -7  17      152.60      165.60      9.83 o
   2  -7  17        3.21        2.84      3.44 o
  -5  -6  17      265.83      284.40     13.74 o
  -4  -6  17        3.30        3.44      3.71 o
  -3  -6  17      276.77      314.57     13.78 o
  -2  -6  17      196.16      204.29     10.78 o
  -1  -6  17       30.28       32.34      4.94 o
   1  -6  17        5.27        0.00      3.28 o
   2  -6  17       31.33       34.27      5.49 o
   3  -6  17        3.88        1.54      3.91 o
  -5  -5  17       40.21       60.65      6.99 o
  -4  -5  17        5.73        1.26      3.24 o
  -3  -5  17       27.74       18.87      4.54 o
  -2  -5  17      261.36      295.02     13.42 o
  -1  -5  17        1.03        0.59      3.16 o
   0  -5  17       80.45       98.04      7.34 o
   1  -5  17        8.15        6.16      3.75 o
   2  -5  17        3.13        9.08      4.15 o
   3  -5  17       37.72       36.17      5.92 o
  -5  -4  17      131.14      153.91      9.87 o
  -4  -4  17      161.89      143.96      9.56 o
  -3  -4  17      162.95      153.59      9.59 o
  -2  -4  17      122.32      127.34      8.53 o
  -1  -4  17        3.65        2.65      3.51 o
   0  -4  17       47.15       45.84      5.65 o
   1  -4  17       88.32       98.83      7.90 o
   2  -4  17      160.82      156.60      7.05 o
   3  -4  17      127.04      125.99      9.20 o
  -5  -3  17      244.58      274.37     13.62 o
  -4  -3  17        1.54        0.12      3.24 o
  -3  -3  17       97.00       85.68      7.66 o
  -2  -3  17       58.52       58.16      6.55 o
  -1  -3  17       12.53       17.81      4.62 o
   0  -3  17       35.98       32.46      5.13 o
   1  -3  17       64.82       76.76      7.15 o
   2  -3  17        1.19        0.00      3.28 o
  -4  -2  17       16.32       14.33      4.54 o
  -3  -2  17        0.32        3.71      3.59 o
  -2  -2  17       34.23       28.31      5.09 o
  -1  -2  17       15.61       15.56      4.66 o
   0  -2  17      204.96      225.57     12.00 o
   1  -2  17        0.00        0.00      3.12 o
  -3  -1  17        3.20        5.37      3.95 o
  -2  -1  17       30.42       36.52      5.73 o
  -1  -1  17       39.37       48.09      6.08 o
   0  -1  17      243.69      249.46     13.07 o
 
